# Supplementary material for: Synthesis of Benzofuro[3,2-b]indol-3-one Derivatives via Dearomative (3 + 2) Cycloaddition of 2-Nitrobenzofurans and para-Quinamines
Source: Molecules. 2024 Mar 5;29(5):1163. doi: 10.3390/molecules29051163 (PMC10934979; doi:10.3390/molecules29051163)
Supplement: Supplementary file 1 [file molecules-29-01163-s001.zip]

Archive with 3 entries (3 files):
- 3ac-checkcif.pdf
- 3ac.cif
- Supporting Information.pdf
