# Supplementary material for: Synthesis of Benzofuro[3,2-b]indol-3-one Derivatives via Dearomative (3 + 2) Cycloaddition of 2-Nitrobenzofurans and para-Quinamines
Source: Molecules. 2024 Mar 5;29(5):1163. doi: 10.3390/molecules29051163 (PMC10934979; doi:10.3390/molecules29051163)
Supplement: Supplementary file 1 [file molecules-29-01163-s001.zip › 3ac.cif]

data_29230101
_audit_creation_date               2023-01-10
_audit_creation_method
;
Olex2 1.2
(compiled 2018.05.29 svn.r3508 for OlexSys, GUI svn.r5506)
;
_shelx_SHELXL_version_number       '2014/7'
_audit_contact_author_address      ?
_audit_contact_author_email        ?
_audit_contact_author_name         ''
_audit_contact_author_phone        ?
_publ_contact_author_id_orcid      ?
_publ_section_references
;
Dolomanov, O.V., Bourhis, L.J., Gildea, R.J, Howard, J.A.K. & Puschmann, H.
 (2009), J. Appl. Cryst. 42, 339-341.

Sheldrick, G.M. (2008). Acta Cryst. A64, 112-122.

Sheldrick, G.M. (2015). Acta Cryst. C71, 3-8.
;
_chemical_name_common              ?
_chemical_name_systematic          ?
_chemical_formula_moiety           'C23 H22 N2 O6 S'
_chemical_formula_sum              'C23 H22 N2 O6 S'
_chemical_formula_weight           454.48
_chemical_melting_point            ?
_chemical_oxdiff_formula           C30H3O3N2S1
_chemical_oxdiff_usercomment       r
loop_
  _atom_type_symbol
  _atom_type_description
  _atom_type_scat_dispersion_real
  _atom_type_scat_dispersion_imag
  _atom_type_scat_source
 'C' 'C' 0.0181 0.0091 'International Tables Vol C Tables 4.2.6.8 and 6.1.1.4'
 'H' 'H' 0.0000 0.0000 'International Tables Vol C Tables 4.2.6.8 and 6.1.1.4'
 'N' 'N' 0.0311 0.0180 'International Tables Vol C Tables 4.2.6.8 and 6.1.1.4'
 'O' 'O' 0.0492 0.0322 'International Tables Vol C Tables 4.2.6.8 and 6.1.1.4'
 'S' 'S' 0.3331 0.5567 'International Tables Vol C Tables 4.2.6.8 and 6.1.1.4'

_shelx_space_group_comment
;
The symmetry employed for this shelxl refinement is uniquely defined
by the following loop, which should always be used as a source of
symmetry information in preference to the above space-group names.
They are only intended as comments.
;
_space_group_crystal_system        'monoclinic'
_space_group_IT_number             14
_space_group_name_H-M_alt          'P 1 21/c 1'
_space_group_name_Hall             '-P 2ybc'
loop_
  _space_group_symop_operation_xyz
 'x, y, z'
 '-x, y+1/2, -z+1/2'
 '-x, -y, -z'
 'x, -y-1/2, z-1/2'

_cell_length_a                     12.1191(4)
_cell_length_b                     12.9353(5)
_cell_length_c                     14.2184(5)
_cell_angle_alpha                  90
_cell_angle_beta                   91.613(3)
_cell_angle_gamma                  90
_cell_volume                       2228.06(13)
_cell_formula_units_Z              4
_cell_measurement_reflns_used      5860
_cell_measurement_temperature      293(2)
_cell_measurement_theta_max        70.5620
_cell_measurement_theta_min        3.3990
_shelx_estimated_absorpt_T_max     0.879
_shelx_estimated_absorpt_T_min     0.801
_exptl_absorpt_coefficient_mu      1.656
_exptl_absorpt_correction_T_max    1.00000
_exptl_absorpt_correction_T_min    0.70197
_exptl_absorpt_correction_type     multi-scan
_exptl_absorpt_process_details
;
CrysAlisPro 1.171.40.53 (Rigaku Oxford Diffraction, 2019)
Empirical absorption correction using spherical harmonics,
 implemented in SCALE3 ABSPACK scaling algorithm.
;
_exptl_absorpt_special_details     ?
_exptl_crystal_colour              colourless
_exptl_crystal_colour_primary      colourless
_exptl_crystal_density_diffrn      1.355
_exptl_crystal_density_meas        ?
_exptl_crystal_density_method      ?
_exptl_crystal_description         block
_exptl_crystal_F_000               952
_exptl_crystal_size_max            0.14
_exptl_crystal_size_mid            0.12
_exptl_crystal_size_min            0.08
_exptl_transmission_factor_max     ?
_exptl_transmission_factor_min     ?
_diffrn_reflns_av_R_equivalents    0.0558
_diffrn_reflns_av_unetI/netI       0.0363
_diffrn_reflns_Laue_measured_fraction_full  1.000
_diffrn_reflns_Laue_measured_fraction_max  1.000
_diffrn_reflns_limit_h_max         14
_diffrn_reflns_limit_h_min         -14
_diffrn_reflns_limit_k_max         15
_diffrn_reflns_limit_k_min         -15
_diffrn_reflns_limit_l_max         16
_diffrn_reflns_limit_l_min         -16
_diffrn_reflns_number              20024
_diffrn_reflns_point_group_measured_fraction_full  1.000
_diffrn_reflns_point_group_measured_fraction_max  1.000
_diffrn_reflns_theta_full          67.072
_diffrn_reflns_theta_max           67.071
_diffrn_reflns_theta_min           3.649
_diffrn_ambient_temperature        293(2)
_diffrn_detector                   'CCD plate'
_diffrn_detector_area_resol_mean   16.2312
_diffrn_detector_type              Eos
_diffrn_measured_fraction_theta_full  1.000
_diffrn_measured_fraction_theta_max  1.000
_diffrn_measurement_details
;
List of Runs (angles in degrees, time in seconds):

  # Type    Start    End  Width  t~exp~   \w     \q     \k     \f   Frames
--------------------------------------------------------------------------
  1  \w   -108.00 -33.00   1.00    1.25    --  -33.50 178.00-120.00   75
  2  \w    -84.00 -58.00   1.00    1.25    --  -33.50 -57.00 -30.00   26
  3  \w    -45.00 -16.00   1.00    1.25    --  -33.50 -57.00 -30.00   29
  4  \w     -4.00  23.00   1.00    1.25    --  -33.50  57.00 120.00   27
  5  \w    -53.00  -7.00   1.00    1.25    --  -33.50 -77.00 -60.00   46
  6  \w    -98.00 -72.00   1.00    1.25    --  -33.50 -77.00-180.00   26
  7  \w    -32.00  21.00   1.00    1.25    --   36.47 -57.00-120.00   53
  8  \w     21.00  60.00   1.00    1.25    --   36.47 -77.00   0.00   39
  9  \w     12.00  39.00   1.00    1.25    --   36.47  77.00 -90.00   27
 10  \w     60.00  85.00   1.00    1.25    --   36.47 178.00-180.00   25
 11  \w    -29.00  10.00   1.00    1.25    --   36.47 -77.00  90.00   39
 12  \w     24.00 105.00   1.00    1.25    --   36.47  57.00 150.00   81
 13  \w     61.00 108.00   1.00    1.25    --   36.47 178.00   0.00   47
 14  \w     18.00  43.00   1.00    1.25    --   36.47  77.00 -60.00   25
 15  \w    -25.00  15.00   1.00    1.25    --   36.47 -77.00   0.00   40
 16  \w     23.00  78.00   1.00    1.25    --   36.47  57.00  30.00   55
 17  \w     38.00  63.00   1.00    1.25    --   36.47  77.00-150.00   25
 18  \w     68.00 104.00   1.00    1.25    --   36.47  57.00-120.00   36
 19  \w     63.00  98.00   1.00    1.25    --   36.47 178.00-120.00   35
 20  \w     21.00  64.00   1.00    1.25    --   36.47 -77.00  90.00   43
 21  \w     48.00  97.00   1.00    1.25    --   36.47  57.00-150.00   49
 22  \w     49.00 106.00   1.00    1.25    --   36.47  77.00 -90.00   57
 23  \w     91.00 116.00   1.00    6.00    --  108.00  61.00 150.00   25
 24  \w     83.00 108.00   1.00    6.00    --  108.00  30.00-120.00   25
 25  \w    126.00 152.00   1.00    6.00    --  108.00  30.00-150.00   26
 26  \w     65.00  92.00   1.00    6.00    --  108.00  15.00 -90.00   27
 27  \w    142.00 168.00   1.00    6.00    --  108.00  30.00 -60.00   26
 28  \w    100.00 172.00   1.00    6.00    --  108.00 111.00 -30.00   72
 29  \w     81.00 108.00   1.00    6.00    --  108.00  77.00 150.00   27
 30  \w    130.00 170.00   1.00    6.00    --  108.00  77.00 -90.00   40
 31  \w     84.00 140.00   1.00    6.00    --  108.00  30.00 -60.00   56
 32  \w     79.00 104.00   1.00    6.00    --  108.00  77.00 -90.00   25
 33  \w     84.00 110.00   1.00    6.00    --  108.00  30.00-150.00   26
 34  \w    101.00 170.00   1.00    6.00    --  108.00 111.00 150.00   69
 35  \w     79.00 105.00   1.00    6.00    --  108.00  77.00-180.00   26
 36  \w    114.00 172.00   1.00    6.00    --  108.00  77.00-120.00   58
 37  \w     79.00 105.00   1.00    6.00    --  108.00  77.00-120.00   26
 38  \w     83.00 110.00   1.00    6.00    --  108.00  30.00-180.00   27
 39  \w     41.00 114.00   1.00    6.00    --  108.00 -45.00-150.00   73
 40  \w    106.00 175.00   1.00    6.00    --  108.00 111.00   0.00   69
 41  \w     89.00 116.00   1.00    6.00    --  108.00  61.00 -90.00   27
 42  \w     88.00 114.00   1.00    6.00    --  108.00  61.00-150.00   26
 43  \w    130.00 171.00   1.00    6.00    --  108.00  77.00-150.00   41
 44  \w     88.00 114.00   1.00    6.00    --  108.00  61.00-120.00   26
 45  \w     89.00 114.00   1.00    6.00    --  108.00  45.00-180.00   25
 46  \w     88.00 114.00   1.00    6.00    --  108.00  45.00 -90.00   26
 47  \w     79.00 106.00   1.00    6.00    --  108.00  77.00-150.00   27
 48  \w     88.00 176.00   1.00    6.00    --  108.00  61.00-180.00   88
 49  \w     89.00 114.00   1.00    6.00    --  108.00  45.00-150.00   25
 50  \w     89.00 114.00   1.00    6.00    --  108.00  45.00-120.00   25
 51  \w    135.00 168.00   1.00    6.00    --  108.00  61.00 150.00   33
 52  \w     89.00 174.00   1.00    6.00    --  108.00  45.00  60.00   85
 53  \w     82.00 109.00   1.00    6.00    --  108.00  30.00 -90.00   27
 54  \w     65.00  90.00   1.00    6.00    --  108.00  15.00 -60.00   25
 55  \w    113.00 158.00   1.00    6.00    --  108.00  45.00 -30.00   45
;
_diffrn_measurement_device         'four-circle diffractometer'
_diffrn_measurement_device_type    'Xcalibur, Eos, Gemini'
_diffrn_measurement_method         '\w scans'
_diffrn_orient_matrix_type        
 'CrysAlisPro convention (1999,Acta A55,543-557)'
_diffrn_orient_matrix_UB_11        -0.0897875000
_diffrn_orient_matrix_UB_12        0.0386658000
_diffrn_orient_matrix_UB_13        0.0660612000
_diffrn_orient_matrix_UB_21        -0.0630913000
_diffrn_orient_matrix_UB_22        0.0484880000
_diffrn_orient_matrix_UB_23        -0.0846235000
_diffrn_orient_matrix_UB_31        -0.0641903000
_diffrn_orient_matrix_UB_32        -0.1016626000
_diffrn_orient_matrix_UB_33        -0.0152556000
_diffrn_radiation_monochromator    graphite
_diffrn_radiation_probe            x-ray
_diffrn_radiation_type             CuK\a
_diffrn_radiation_wavelength       1.54184
_diffrn_source                     'fine-focus sealed X-ray tube'
_diffrn_source_type                'Enhance (Cu) X-ray Source'
_reflns_Friedel_coverage           0.000
_reflns_Friedel_fraction_full      .
_reflns_Friedel_fraction_max       .
_reflns_number_gt                  3310
_reflns_number_total               3979
_reflns_odcompleteness_completeness  99.95
_reflns_odcompleteness_iscentric   1
_reflns_odcompleteness_theta       66.97
_reflns_special_details
;
 Reflections were merged by SHELXL according to the crystal
 class for the calculation of statistics and refinement.
 
 _reflns_Friedel_fraction is defined as the number of unique
 Friedel pairs measured divided by the number that would be
 possible theoretically, ignoring centric projections and
 systematic absences.
;
_reflns_threshold_expression       'I > 2\s(I)'
_computing_cell_refinement         'CrysAlisPro 1.171.40.53 (Rigaku OD, 2019)'
_computing_data_collection         'CrysAlisPro 1.171.40.53 (Rigaku OD, 2019)'
_computing_data_reduction          'CrysAlisPro 1.171.40.53 (Rigaku OD, 2019)'
_computing_molecular_graphics      'Olex2 (Dolomanov et al., 2009)'
_computing_publication_material    'Olex2 (Dolomanov et al., 2009)'
_computing_structure_refinement    'ShelXL (Sheldrick, 2015)'
_computing_structure_solution      'ShelXS (Sheldrick, 2008)'
_refine_diff_density_max           0.263
_refine_diff_density_min           -0.265
_refine_diff_density_rms           0.048
_refine_ls_extinction_coef         .
_refine_ls_extinction_method       none
_refine_ls_goodness_of_fit_ref     1.041
_refine_ls_hydrogen_treatment      constr
_refine_ls_matrix_type             full
_refine_ls_number_parameters       292
_refine_ls_number_reflns           3979
_refine_ls_number_restraints       0
_refine_ls_R_factor_all            0.0538
_refine_ls_R_factor_gt             0.0435
_refine_ls_restrained_S_all        1.041
_refine_ls_shift/su_max            0.000
_refine_ls_shift/su_mean           0.000
_refine_ls_structure_factor_coef   Fsqd
_refine_ls_weighting_details      
 'w=1/[\s^2^(Fo^2^)+(0.0690P)^2^+0.4275P] where P=(Fo^2^+2Fc^2^)/3'
_refine_ls_weighting_scheme        calc
_refine_ls_wR_factor_gt            0.1165
_refine_ls_wR_factor_ref           0.1277
_refine_special_details            ?
_olex2_refinement_description
;
1. Fixed Uiso
 At 1.2 times of:
  All C(H) groups, All C(H,H) groups
 At 1.5 times of:
  All C(H,H,H) groups
2.a Ternary CH refined with riding coordinates:
 C2(H2), C4(H4)
2.b Secondary CH2 refined with riding coordinates:
 C16(H16A,H16B)
2.c Aromatic/amide H refined with riding coordinates:
 C7(H7), C8(H8), C10(H10), C13(H13), C14(H14), C18(H18), C19(H19), C21(H21),
 C22(H22)
2.d Idealised Me refined as rotating group:
 C11(H11A,H11B,H11C), C12(H12A,H12B,H12C), C23(H23A,H23B,H23C)
;
_atom_sites_solution_hydrogens     geom
_atom_sites_solution_primary       direct
_atom_sites_solution_secondary     ?
loop_
  _atom_site_label
  _atom_site_type_symbol
  _atom_site_fract_x
  _atom_site_fract_y
  _atom_site_fract_z
  _atom_site_U_iso_or_equiv
  _atom_site_adp_type
  _atom_site_occupancy
  _atom_site_site_symmetry_order
  _atom_site_calc_flag
  _atom_site_refinement_flags_posn
  _atom_site_refinement_flags_adp
  _atom_site_refinement_flags_occupancy
  _atom_site_disorder_assembly
  _atom_site_disorder_group
 S1 S 0.43795(4) 0.14841(4) 0.30055(4) 0.03976(16) Uani 1 1 d . . . . .
 O1 O 0.41827(14) 0.08951(12) 0.21675(12) 0.0544(4) Uani 1 1 d . . . . .
 O2 O 0.45051(13) 0.09658(13) 0.38945(12) 0.0542(4) Uani 1 1 d . . . . .
 O3 O 0.81084(11) 0.28627(11) 0.33047(10) 0.0405(3) Uani 1 1 d . . . . .
 O4 O 0.90805(14) 0.33208(17) 0.11614(14) 0.0690(5) Uani 1 1 d . . . . .
 O5 O 0.78328(18) 0.46021(19) 0.41642(18) 0.0912(8) Uani 1 1 d . . . . .
 O6 O 0.61325(16) 0.42927(14) 0.44224(12) 0.0602(5) Uani 1 1 d . . . . .
 N1 N 0.55075(13) 0.21405(13) 0.28933(11) 0.0371(4) Uani 1 1 d . . . . .
 N2 N 0.69977(17) 0.41077(14) 0.40557(12) 0.0478(4) Uani 1 1 d . . . . .
 C1 C 0.58869(16) 0.26365(15) 0.20098(13) 0.0342(4) Uani 1 1 d . . . . .
 C2 C 0.65375(16) 0.35722(14) 0.24142(13) 0.0353(4) Uani 1 1 d . . . . .
 H2 H 0.6013 0.4130 0.2533 0.042 Uiso 1 1 calc R . . . .
 C3 C 0.70113(16) 0.31952(15) 0.33564(13) 0.0349(4) Uani 1 1 d . . . . .
 C4 C 0.62923(15) 0.22848(14) 0.36934(13) 0.0331(4) Uani 1 1 d . . . . .
 H4 H 0.5911 0.2459 0.4271 0.040 Uiso 1 1 calc R . . . .
 C5 C 0.71475(16) 0.14562(15) 0.38633(12) 0.0343(4) Uani 1 1 d . . . . .
 C6 C 0.81641(16) 0.18501(16) 0.36367(13) 0.0378(4) Uani 1 1 d . . . . .
 C7 C 0.91292(18) 0.12927(19) 0.37095(15) 0.0472(5) Uani 1 1 d . . . . .
 H7 H 0.9803 0.1570 0.3540 0.057 Uiso 1 1 calc R . . . .
 C8 C 0.90374(19) 0.02912(19) 0.40503(16) 0.0504(5) Uani 1 1 d . . . . .
 H8 H 0.9670 -0.0114 0.4102 0.060 Uiso 1 1 calc R . . . .
 C9 C 0.80355(19) -0.01323(17) 0.43186(14) 0.0437(5) Uani 1 1 d . . . . .
 C10 C 0.70797(17) 0.04581(16) 0.42131(13) 0.0389(4) Uani 1 1 d . . . . .
 H10 H 0.6401 0.0185 0.4376 0.047 Uiso 1 1 calc R . . . .
 C11 C 0.8002(2) -0.12055(19) 0.47318(19) 0.0586(6) Uani 1 1 d . . . . .
 H11A H 0.8000 -0.1160 0.5406 0.088 Uiso 1 1 calc GR . . . .
 H11B H 0.8639 -0.1586 0.4544 0.088 Uiso 1 1 calc GR . . . .
 H11C H 0.7346 -0.1553 0.4508 0.088 Uiso 1 1 calc GR . . . .
 C12 C 0.49427(19) 0.29960(19) 0.13483(15) 0.0495(5) Uani 1 1 d . . . . .
 H12A H 0.4571 0.2404 0.1082 0.074 Uiso 1 1 calc GR . . . .
 H12B H 0.5236 0.3408 0.0853 0.074 Uiso 1 1 calc GR . . . .
 H12C H 0.4429 0.3400 0.1695 0.074 Uiso 1 1 calc GR . . . .
 C13 C 0.66265(18) 0.18931(16) 0.15041(14) 0.0427(5) Uani 1 1 d . . . . .
 H13 H 0.6365 0.1228 0.1388 0.051 Uiso 1 1 calc R . . . .
 C14 C 0.76258(19) 0.21318(19) 0.12161(15) 0.0482(5) Uani 1 1 d . . . . .
 H14 H 0.8025 0.1632 0.0901 0.058 Uiso 1 1 calc R . . . .
 C15 C 0.81277(18) 0.31511(19) 0.13730(14) 0.0462(5) Uani 1 1 d . . . . .
 C16 C 0.74090(18) 0.39821(17) 0.17603(14) 0.0441(5) Uani 1 1 d . . . . .
 H16A H 0.7045 0.4345 0.1241 0.053 Uiso 1 1 calc R . . . .
 H16B H 0.7870 0.4477 0.2101 0.053 Uiso 1 1 calc R . . . .
 C17 C 0.32885(16) 0.23782(16) 0.30947(14) 0.0396(4) Uani 1 1 d . . . . .
 C18 C 0.33659(19) 0.3153(2) 0.37600(18) 0.0535(6) Uani 1 1 d . . . . .
 H18 H 0.4006 0.3233 0.4128 0.064 Uiso 1 1 calc R . . . .
 C19 C 0.2477(2) 0.3807(2) 0.3871(2) 0.0610(6) Uani 1 1 d . . . . .
 H19 H 0.2525 0.4327 0.4322 0.073 Uiso 1 1 calc R . . . .
 C20 C 0.15155(19) 0.3707(2) 0.33241(19) 0.0546(6) Uani 1 1 d . . . . .
 C21 C 0.14677(19) 0.2928(2) 0.26595(19) 0.0561(6) Uani 1 1 d . . . . .
 H21 H 0.0831 0.2850 0.2286 0.067 Uiso 1 1 calc R . . . .
 C22 C 0.23451(18) 0.22619(19) 0.25374(16) 0.0482(5) Uani 1 1 d . . . . .
 H22 H 0.2300 0.1742 0.2086 0.058 Uiso 1 1 calc R . . . .
 C23 C 0.0551(2) 0.4423(3) 0.3465(3) 0.0844(10) Uani 1 1 d . . . . .
 H23A H 0.0686 0.5070 0.3158 0.127 Uiso 1 1 calc GR . . . .
 H23B H 0.0463 0.4540 0.4125 0.127 Uiso 1 1 calc GR . . . .
 H23C H -0.0108 0.4116 0.3200 0.127 Uiso 1 1 calc GR . . . .

loop_
  _atom_site_aniso_label
  _atom_site_aniso_U_11
  _atom_site_aniso_U_22
  _atom_site_aniso_U_33
  _atom_site_aniso_U_23
  _atom_site_aniso_U_13
  _atom_site_aniso_U_12
 S1 0.0381(3) 0.0314(3) 0.0497(3) 0.00461(19) 0.0003(2) -0.00353(17)
 O1 0.0577(10) 0.0362(8) 0.0689(10) -0.0106(7) -0.0023(8) -0.0066(7)
 O2 0.0469(9) 0.0498(9) 0.0660(10) 0.0236(8) 0.0036(7) -0.0039(7)
 O3 0.0377(7) 0.0393(8) 0.0445(7) 0.0072(6) -0.0010(6) -0.0028(5)
 O4 0.0454(9) 0.0940(15) 0.0685(11) 0.0020(10) 0.0145(8) -0.0151(9)
 O5 0.0791(14) 0.0856(16) 0.1091(18) -0.0557(14) 0.0064(12) -0.0290(12)
 O6 0.0811(12) 0.0508(10) 0.0493(9) -0.0094(7) 0.0147(8) 0.0074(8)
 N1 0.0334(8) 0.0420(9) 0.0356(8) 0.0080(7) -0.0011(6) -0.0013(6)
 N2 0.0636(12) 0.0432(11) 0.0365(9) -0.0049(7) -0.0017(8) -0.0031(8)
 C1 0.0380(10) 0.0338(10) 0.0310(9) 0.0029(7) 0.0009(7) -0.0018(7)
 C2 0.0433(10) 0.0287(10) 0.0338(9) 0.0008(7) 0.0000(8) 0.0019(7)
 C3 0.0394(10) 0.0313(10) 0.0339(9) -0.0009(7) 0.0003(7) -0.0013(7)
 C4 0.0354(9) 0.0326(10) 0.0314(9) 0.0041(7) 0.0016(7) 0.0007(7)
 C5 0.0379(10) 0.0351(10) 0.0298(9) 0.0022(7) -0.0006(7) 0.0026(7)
 C6 0.0404(10) 0.0387(11) 0.0342(9) 0.0046(8) -0.0019(7) 0.0022(8)
 C7 0.0375(10) 0.0563(14) 0.0478(12) 0.0080(10) 0.0030(9) 0.0032(9)
 C8 0.0456(12) 0.0570(14) 0.0485(12) 0.0071(10) -0.0003(9) 0.0175(10)
 C9 0.0551(12) 0.0390(11) 0.0368(10) 0.0040(8) -0.0024(9) 0.0083(9)
 C10 0.0431(11) 0.0389(11) 0.0345(9) 0.0042(8) 0.0002(8) 0.0024(8)
 C11 0.0695(16) 0.0464(13) 0.0598(14) 0.0140(11) 0.0009(12) 0.0134(11)
 C12 0.0474(12) 0.0594(14) 0.0413(11) 0.0096(10) -0.0068(9) 0.0015(10)
 C13 0.0506(12) 0.0372(11) 0.0402(10) -0.0081(8) 0.0016(9) -0.0021(8)
 C14 0.0485(12) 0.0528(13) 0.0437(11) -0.0082(9) 0.0067(9) 0.0065(9)
 C15 0.0440(11) 0.0601(14) 0.0344(10) 0.0057(9) 0.0026(8) -0.0073(9)
 C16 0.0533(12) 0.0403(11) 0.0386(10) 0.0066(8) 0.0002(9) -0.0093(9)
 C17 0.0337(10) 0.0403(11) 0.0448(11) 0.0044(8) 0.0017(8) -0.0044(8)
 C18 0.0424(12) 0.0543(14) 0.0632(14) -0.0111(11) -0.0085(10) 0.0014(10)
 C19 0.0540(14) 0.0595(15) 0.0697(16) -0.0183(12) 0.0050(12) 0.0039(11)
 C20 0.0402(11) 0.0575(14) 0.0667(15) 0.0058(12) 0.0104(10) 0.0038(10)
 C21 0.0344(11) 0.0697(16) 0.0641(14) 0.0049(12) -0.0033(10) -0.0019(10)
 C22 0.0412(11) 0.0542(14) 0.0491(12) -0.0036(10) -0.0011(9) -0.0057(9)
 C23 0.0520(16) 0.086(2) 0.116(3) -0.0048(19) 0.0129(16) 0.0169(14)

_geom_special_details
;
 All esds (except the esd in the dihedral angle between two l.s. planes)
 are estimated using the full covariance matrix.  The cell esds are taken
 into account individually in the estimation of esds in distances, angles
 and torsion angles; correlations between esds in cell parameters are only
 used when they are defined by crystal symmetry.  An approximate (isotropic)
 treatment of cell esds is used for estimating esds involving l.s. planes.
;
loop_
  _geom_bond_atom_site_label_1
  _geom_bond_atom_site_label_2
  _geom_bond_distance
  _geom_bond_site_symmetry_2
  _geom_bond_publ_flag
 S1 O1 1.4287(17) . ?
 S1 O2 1.4351(16) . ?
 S1 N1 1.6209(16) . ?
 S1 C17 1.764(2) . ?
 O3 C3 1.401(2) . ?
 O3 C6 1.393(2) . ?
 O4 C15 1.221(3) . ?
 O5 N2 1.203(3) . ?
 O6 N2 1.208(3) . ?
 N1 C1 1.494(2) . ?
 N1 C4 1.474(2) . ?
 N2 C3 1.544(2) . ?
 C1 C2 1.546(3) . ?
 C1 C12 1.533(3) . ?
 C1 C13 1.510(3) . ?
 C2 H2 0.9800 . ?
 C2 C3 1.523(3) . ?
 C2 C16 1.522(3) . ?
 C3 C4 1.549(3) . ?
 C4 H4 0.9800 . ?
 C4 C5 1.506(2) . ?
 C5 C6 1.380(3) . ?
 C5 C10 1.387(3) . ?
 C6 C7 1.376(3) . ?
 C7 H7 0.9300 . ?
 C7 C8 1.389(3) . ?
 C8 H8 0.9300 . ?
 C8 C9 1.395(3) . ?
 C9 C10 1.392(3) . ?
 C9 C11 1.508(3) . ?
 C10 H10 0.9300 . ?
 C11 H11A 0.9600 . ?
 C11 H11B 0.9600 . ?
 C11 H11C 0.9600 . ?
 C12 H12A 0.9600 . ?
 C12 H12B 0.9600 . ?
 C12 H12C 0.9600 . ?
 C13 H13 0.9300 . ?
 C13 C14 1.326(3) . ?
 C14 H14 0.9300 . ?
 C14 C15 1.467(3) . ?
 C15 C16 1.498(3) . ?
 C16 H16A 0.9700 . ?
 C16 H16B 0.9700 . ?
 C17 C18 1.379(3) . ?
 C17 C22 1.381(3) . ?
 C18 H18 0.9300 . ?
 C18 C19 1.382(3) . ?
 C19 H19 0.9300 . ?
 C19 C20 1.389(4) . ?
 C20 C21 1.381(4) . ?
 C20 C23 1.509(3) . ?
 C21 H21 0.9300 . ?
 C21 C22 1.383(3) . ?
 C22 H22 0.9300 . ?
 C23 H23A 0.9600 . ?
 C23 H23B 0.9600 . ?
 C23 H23C 0.9600 . ?

loop_
  _geom_angle_atom_site_label_1
  _geom_angle_atom_site_label_2
  _geom_angle_atom_site_label_3
  _geom_angle
  _geom_angle_site_symmetry_1
  _geom_angle_site_symmetry_3
  _geom_angle_publ_flag
 O1 S1 O2 119.77(10) . . ?
 O1 S1 N1 108.59(9) . . ?
 O1 S1 C17 107.56(10) . . ?
 O2 S1 N1 105.22(9) . . ?
 O2 S1 C17 107.71(10) . . ?
 N1 S1 C17 107.43(9) . . ?
 C6 O3 C3 107.92(14) . . ?
 C1 N1 S1 126.01(13) . . ?
 C4 N1 S1 121.20(12) . . ?
 C4 N1 C1 112.78(15) . . ?
 O5 N2 O6 125.2(2) . . ?
 O5 N2 C3 117.69(19) . . ?
 O6 N2 C3 117.03(18) . . ?
 N1 C1 C2 100.91(14) . . ?
 N1 C1 C12 113.82(16) . . ?
 N1 C1 C13 109.12(16) . . ?
 C12 C1 C2 110.77(17) . . ?
 C13 C1 C2 111.84(16) . . ?
 C13 C1 C12 110.11(17) . . ?
 C1 C2 H2 108.3 . . ?
 C3 C2 C1 104.60(15) . . ?
 C3 C2 H2 108.3 . . ?
 C16 C2 C1 113.63(16) . . ?
 C16 C2 H2 108.3 . . ?
 C16 C2 C3 113.45(16) . . ?
 O3 C3 N2 107.20(15) . . ?
 O3 C3 C2 112.77(15) . . ?
 O3 C3 C4 109.01(15) . . ?
 N2 C3 C4 111.45(15) . . ?
 C2 C3 N2 108.13(15) . . ?
 C2 C3 C4 108.30(15) . . ?
 N1 C4 C3 102.35(14) . . ?
 N1 C4 H4 111.5 . . ?
 N1 C4 C5 117.38(16) . . ?
 C3 C4 H4 111.5 . . ?
 C5 C4 C3 101.55(15) . . ?
 C5 C4 H4 111.5 . . ?
 C6 C5 C4 108.34(16) . . ?
 C6 C5 C10 119.33(18) . . ?
 C10 C5 C4 132.28(18) . . ?
 C5 C6 O3 113.04(17) . . ?
 C7 C6 O3 123.45(19) . . ?
 C7 C6 C5 123.49(19) . . ?
 C6 C7 H7 122.0 . . ?
 C6 C7 C8 116.0(2) . . ?
 C8 C7 H7 122.0 . . ?
 C7 C8 H8 118.6 . . ?
 C7 C8 C9 122.7(2) . . ?
 C9 C8 H8 118.6 . . ?
 C8 C9 C11 120.1(2) . . ?
 C10 C9 C8 118.9(2) . . ?
 C10 C9 C11 121.0(2) . . ?
 C5 C10 C9 119.47(19) . . ?
 C5 C10 H10 120.3 . . ?
 C9 C10 H10 120.3 . . ?
 C9 C11 H11A 109.5 . . ?
 C9 C11 H11B 109.5 . . ?
 C9 C11 H11C 109.5 . . ?
 H11A C11 H11B 109.5 . . ?
 H11A C11 H11C 109.5 . . ?
 H11B C11 H11C 109.5 . . ?
 C1 C12 H12A 109.5 . . ?
 C1 C12 H12B 109.5 . . ?
 C1 C12 H12C 109.5 . . ?
 H12A C12 H12B 109.5 . . ?
 H12A C12 H12C 109.5 . . ?
 H12B C12 H12C 109.5 . . ?
 C1 C13 H13 118.0 . . ?
 C14 C13 C1 123.9(2) . . ?
 C14 C13 H13 118.0 . . ?
 C13 C14 H14 118.6 . . ?
 C13 C14 C15 122.8(2) . . ?
 C15 C14 H14 118.6 . . ?
 O4 C15 C14 121.0(2) . . ?
 O4 C15 C16 121.7(2) . . ?
 C14 C15 C16 117.26(18) . . ?
 C2 C16 H16A 108.9 . . ?
 C2 C16 H16B 108.9 . . ?
 C15 C16 C2 113.28(17) . . ?
 C15 C16 H16A 108.9 . . ?
 C15 C16 H16B 108.9 . . ?
 H16A C16 H16B 107.7 . . ?
 C18 C17 S1 119.27(16) . . ?
 C18 C17 C22 120.8(2) . . ?
 C22 C17 S1 119.84(17) . . ?
 C17 C18 H18 120.5 . . ?
 C17 C18 C19 119.0(2) . . ?
 C19 C18 H18 120.5 . . ?
 C18 C19 H19 119.2 . . ?
 C18 C19 C20 121.5(2) . . ?
 C20 C19 H19 119.2 . . ?
 C19 C20 C23 120.6(3) . . ?
 C21 C20 C19 118.0(2) . . ?
 C21 C20 C23 121.4(3) . . ?
 C20 C21 H21 119.2 . . ?
 C20 C21 C22 121.5(2) . . ?
 C22 C21 H21 119.2 . . ?
 C17 C22 C21 119.1(2) . . ?
 C17 C22 H22 120.4 . . ?
 C21 C22 H22 120.4 . . ?
 C20 C23 H23A 109.5 . . ?
 C20 C23 H23B 109.5 . . ?
 C20 C23 H23C 109.5 . . ?
 H23A C23 H23B 109.5 . . ?
 H23A C23 H23C 109.5 . . ?
 H23B C23 H23C 109.5 . . ?

loop_
  _geom_torsion_atom_site_label_1
  _geom_torsion_atom_site_label_2
  _geom_torsion_atom_site_label_3
  _geom_torsion_atom_site_label_4
  _geom_torsion
  _geom_torsion_site_symmetry_1
  _geom_torsion_site_symmetry_2
  _geom_torsion_site_symmetry_3
  _geom_torsion_site_symmetry_4
  _geom_torsion_publ_flag
 S1 N1 C1 C2 149.54(14) . . . . ?
 S1 N1 C1 C12 30.9(2) . . . . ?
 S1 N1 C1 C13 -92.57(19) . . . . ?
 S1 N1 C4 C3 -163.51(13) . . . . ?
 S1 N1 C4 C5 86.35(19) . . . . ?
 S1 C17 C18 C19 -175.6(2) . . . . ?
 S1 C17 C22 C21 175.72(17) . . . . ?
 O1 S1 N1 C1 37.13(18) . . . . ?
 O1 S1 N1 C4 -141.56(15) . . . . ?
 O1 S1 C17 C18 -169.75(18) . . . . ?
 O1 S1 C17 C22 13.9(2) . . . . ?
 O2 S1 N1 C1 166.50(16) . . . . ?
 O2 S1 N1 C4 -12.19(18) . . . . ?
 O2 S1 C17 C18 59.9(2) . . . . ?
 O2 S1 C17 C22 -116.50(18) . . . . ?
 O3 C3 C4 N1 -118.70(16) . . . . ?
 O3 C3 C4 C5 2.98(18) . . . . ?
 O3 C6 C7 C8 -179.71(19) . . . . ?
 O4 C15 C16 C2 -150.9(2) . . . . ?
 O5 N2 C3 O3 25.5(3) . . . . ?
 O5 N2 C3 C2 -96.3(3) . . . . ?
 O5 N2 C3 C4 144.7(2) . . . . ?
 O6 N2 C3 O3 -157.37(18) . . . . ?
 O6 N2 C3 C2 80.8(2) . . . . ?
 O6 N2 C3 C4 -38.2(2) . . . . ?
 N1 S1 C17 C18 -53.0(2) . . . . ?
 N1 S1 C17 C22 130.60(17) . . . . ?
 N1 C1 C2 C3 31.84(18) . . . . ?
 N1 C1 C2 C16 156.09(16) . . . . ?
 N1 C1 C13 C14 -127.9(2) . . . . ?
 N1 C4 C5 C6 109.61(18) . . . . ?
 N1 C4 C5 C10 -72.8(3) . . . . ?
 N2 C3 C4 N1 123.16(16) . . . . ?
 N2 C3 C4 C5 -115.15(16) . . . . ?
 C1 N1 C4 C3 17.63(19) . . . . ?
 C1 N1 C4 C5 -92.50(19) . . . . ?
 C1 C2 C3 O3 97.55(18) . . . . ?
 C1 C2 C3 N2 -144.09(16) . . . . ?
 C1 C2 C3 C4 -23.18(19) . . . . ?
 C1 C2 C16 C15 -48.2(2) . . . . ?
 C1 C13 C14 C15 0.9(4) . . . . ?
 C2 C1 C13 C14 -17.2(3) . . . . ?
 C2 C3 C4 N1 4.34(19) . . . . ?
 C2 C3 C4 C5 126.02(16) . . . . ?
 C3 O3 C6 C5 3.4(2) . . . . ?
 C3 O3 C6 C7 -178.09(19) . . . . ?
 C3 C2 C16 C15 71.1(2) . . . . ?
 C3 C4 C5 C6 -0.98(19) . . . . ?
 C3 C4 C5 C10 176.6(2) . . . . ?
 C4 N1 C1 C2 -31.68(19) . . . . ?
 C4 N1 C1 C12 -150.36(18) . . . . ?
 C4 N1 C1 C13 86.22(19) . . . . ?
 C4 C5 C6 O3 -1.4(2) . . . . ?
 C4 C5 C6 C7 -179.90(19) . . . . ?
 C4 C5 C10 C9 -178.12(19) . . . . ?
 C5 C6 C7 C8 -1.3(3) . . . . ?
 C6 O3 C3 N2 116.87(16) . . . . ?
 C6 O3 C3 C2 -124.23(16) . . . . ?
 C6 O3 C3 C4 -3.90(19) . . . . ?
 C6 C5 C10 C9 -0.8(3) . . . . ?
 C6 C7 C8 C9 -0.9(3) . . . . ?
 C7 C8 C9 C10 2.2(3) . . . . ?
 C7 C8 C9 C11 -176.7(2) . . . . ?
 C8 C9 C10 C5 -1.3(3) . . . . ?
 C10 C5 C6 O3 -179.31(17) . . . . ?
 C10 C5 C6 C7 2.2(3) . . . . ?
 C11 C9 C10 C5 177.6(2) . . . . ?
 C12 C1 C2 C3 152.70(16) . . . . ?
 C12 C1 C2 C16 -83.0(2) . . . . ?
 C12 C1 C13 C14 106.4(2) . . . . ?
 C13 C1 C2 C3 -84.06(18) . . . . ?
 C13 C1 C2 C16 40.2(2) . . . . ?
 C13 C14 C15 O4 174.5(2) . . . . ?
 C13 C14 C15 C16 -8.2(3) . . . . ?
 C14 C15 C16 C2 31.9(3) . . . . ?
 C16 C2 C3 O3 -26.8(2) . . . . ?
 C16 C2 C3 N2 91.54(19) . . . . ?
 C16 C2 C3 C4 -147.55(16) . . . . ?
 C17 S1 N1 C1 -78.93(17) . . . . ?
 C17 S1 N1 C4 102.38(16) . . . . ?
 C17 C18 C19 C20 -0.5(4) . . . . ?
 C18 C17 C22 C21 -0.6(3) . . . . ?
 C18 C19 C20 C21 0.0(4) . . . . ?
 C18 C19 C20 C23 179.4(3) . . . . ?
 C19 C20 C21 C22 0.2(4) . . . . ?
 C20 C21 C22 C17 0.1(4) . . . . ?
 C22 C17 C18 C19 0.8(4) . . . . ?
 C23 C20 C21 C22 -179.2(3) . . . . ?

_shelx_res_file
;
    29230101.res created by SHELXL-2014/7

TITL 29230101 in P21/c #14
REM reset to P21/c #14
CELL 1.54184 12.119112 12.935332 14.218367 90 91.6127 90
ZERR 4 0.000396 0.000464 0.000499 0 0.0031 0
LATT 1
SYMM -X,0.5+Y,0.5-Z
SFAC C H N O S
UNIT 92 88 8 24 4

L.S. 12 0 0
PLAN  20
SIZE 0.08 0.12 0.14
MPLA C1 C2 N1
MPLA C2 C3 C4 N1
MPLA C3 C4 O3
MPLA C5 C6 C7 C8 C9 C10
MPLA C1 C2 C16
MPLA C1 C13 C14 C15 C16
MPLA C17 C18 C19 C20 C21 C22
BOND$h
conf
fmap 2
acta
SHEL 999 0.837
REM <olex2.extras>
REM <HklSrc "%.\\29230101.hkl">
REM </olex2.extras>

WGHT    0.069000    0.427500
FVAR       4.97563
S1    5    0.437948    0.148412    0.300549    11.00000    0.03813    0.03141 =
         0.04971    0.00461    0.00028   -0.00353
O1    4    0.418265    0.089507    0.216749    11.00000    0.05774    0.03621 =
         0.06889   -0.01061   -0.00227   -0.00659
O2    4    0.450509    0.096582    0.389450    11.00000    0.04686    0.04983 =
         0.06604    0.02358    0.00364   -0.00393
O3    4    0.810844    0.286274    0.330470    11.00000    0.03770    0.03933 =
         0.04446    0.00722   -0.00102   -0.00283
O4    4    0.908053    0.332082    0.116137    11.00000    0.04536    0.09398 =
         0.06847    0.00196    0.01446   -0.01507
O5    4    0.783283    0.460205    0.416420    11.00000    0.07906    0.08557 =
         0.10906   -0.05566    0.00645   -0.02904
O6    4    0.613245    0.429265    0.442240    11.00000    0.08106    0.05084 =
         0.04928   -0.00936    0.01473    0.00740
N1    3    0.550751    0.214048    0.289330    11.00000    0.03344    0.04199 =
         0.03562    0.00800   -0.00109   -0.00135
N2    3    0.699772    0.410774    0.405574    11.00000    0.06356    0.04324 =
         0.03645   -0.00493   -0.00169   -0.00314
C1    1    0.588692    0.263647    0.200982    11.00000    0.03797    0.03376 =
         0.03097    0.00285    0.00090   -0.00176
C2    1    0.653746    0.357216    0.241418    11.00000    0.04335    0.02875 =
         0.03376    0.00079    0.00005    0.00187
AFIX  13
H2    2    0.601257    0.413012    0.253346    11.00000   -1.20000
AFIX   0
C3    1    0.701133    0.319520    0.335639    11.00000    0.03937    0.03126 =
         0.03391   -0.00085    0.00025   -0.00134
C4    1    0.629230    0.228483    0.369340    11.00000    0.03538    0.03256 =
         0.03144    0.00413    0.00155    0.00067
AFIX  13
H4    2    0.591136    0.245875    0.427136    11.00000   -1.20000
AFIX   0
C5    1    0.714749    0.145618    0.386327    11.00000    0.03785    0.03515 =
         0.02979    0.00224   -0.00055    0.00259
C6    1    0.816405    0.185012    0.363672    11.00000    0.04036    0.03871 =
         0.03417    0.00455   -0.00195    0.00223
C7    1    0.912920    0.129266    0.370949    11.00000    0.03748    0.05635 =
         0.04784    0.00802    0.00304    0.00316
AFIX  43
H7    2    0.980329    0.157000    0.354047    11.00000   -1.20000
AFIX   0
C8    1    0.903737    0.029121    0.405030    11.00000    0.04559    0.05695 =
         0.04852    0.00710   -0.00029    0.01751
AFIX  43
H8    2    0.967009   -0.011397    0.410180    11.00000   -1.20000
AFIX   0
C9    1    0.803549   -0.013232    0.431861    11.00000    0.05512    0.03902 =
         0.03678    0.00398   -0.00235    0.00829
C10   1    0.707971    0.045813    0.421306    11.00000    0.04314    0.03893 =
         0.03451    0.00416    0.00021    0.00236
AFIX  43
H10   2    0.640117    0.018547    0.437582    11.00000   -1.20000
AFIX   0
C11   1    0.800206   -0.120554    0.473178    11.00000    0.06948    0.04636 =
         0.05982    0.01400    0.00089    0.01341
AFIX 137
H11A  2    0.799968   -0.116021    0.540564    11.00000   -1.50000
H11B  2    0.863940   -0.158620    0.454441    11.00000   -1.50000
H11C  2    0.734582   -0.155326    0.450823    11.00000   -1.50000
AFIX   0
C12   1    0.494266    0.299597    0.134830    11.00000    0.04736    0.05943 =
         0.04130    0.00960   -0.00675    0.00155
AFIX 137
H12A  2    0.457130    0.240429    0.108247    11.00000   -1.50000
H12B  2    0.523610    0.340840    0.085277    11.00000   -1.50000
H12C  2    0.442923    0.340035    0.169538    11.00000   -1.50000
AFIX   0
C13   1    0.662653    0.189313    0.150409    11.00000    0.05061    0.03717 =
         0.04024   -0.00814    0.00156   -0.00206
AFIX  43
H13   2    0.636522    0.122801    0.138775    11.00000   -1.20000
AFIX   0
C14   1    0.762579    0.213179    0.121609    11.00000    0.04848    0.05280 =
         0.04367   -0.00823    0.00674    0.00654
AFIX  43
H14   2    0.802521    0.163187    0.090139    11.00000   -1.20000
AFIX   0
C15   1    0.812773    0.315115    0.137298    11.00000    0.04400    0.06014 =
         0.03445    0.00570    0.00263   -0.00734
C16   1    0.740902    0.398210    0.176031    11.00000    0.05335    0.04025 =
         0.03865    0.00664    0.00021   -0.00927
AFIX  23
H16A  2    0.704471    0.434468    0.124141    11.00000   -1.20000
H16B  2    0.786994    0.447656    0.210127    11.00000   -1.20000
AFIX   0
C17   1    0.328852    0.237819    0.309465    11.00000    0.03369    0.04034 =
         0.04475    0.00437    0.00171   -0.00444
C18   1    0.336586    0.315269    0.375996    11.00000    0.04236    0.05430 =
         0.06320   -0.01110   -0.00846    0.00135
AFIX  43
H18   2    0.400630    0.323334    0.412843    11.00000   -1.20000
AFIX   0
C19   1    0.247750    0.380716    0.387096    11.00000    0.05399    0.05945 =
         0.06971   -0.01829    0.00498    0.00395
AFIX  43
H19   2    0.252488    0.432691    0.432222    11.00000   -1.20000
AFIX   0
C20   1    0.151553    0.370661    0.332411    11.00000    0.04015    0.05753 =
         0.06670    0.00581    0.01036    0.00376
C21   1    0.146773    0.292815    0.265952    11.00000    0.03436    0.06970 =
         0.06409    0.00489   -0.00332   -0.00191
AFIX  43
H21   2    0.083124    0.285001    0.228553    11.00000   -1.20000
AFIX   0
C22   1    0.234511    0.226189    0.253741    11.00000    0.04119    0.05425 =
         0.04910   -0.00360   -0.00106   -0.00571
AFIX  43
H22   2    0.230008    0.174236    0.208582    11.00000   -1.20000
AFIX   0
C23   1    0.055147    0.442344    0.346461    11.00000    0.05197    0.08574 =
         0.11597   -0.00477    0.01288    0.01693
AFIX 137
H23A  2    0.068609    0.507046    0.315764    11.00000   -1.50000
H23B  2    0.046349    0.453958    0.412514    11.00000   -1.50000
H23C  2   -0.010839    0.411624    0.320042    11.00000   -1.50000
AFIX   0
HKLF 4

REM  29230101 in P21/c #14
REM R1 =  0.0435 for    3310 Fo > 4sig(Fo)  and  0.0538 for all    3979 data
REM    292 parameters refined using      0 restraints

END

WGHT      0.0690      0.4275

REM Highest difference peak  0.263,  deepest hole -0.265,  1-sigma level  0.048
Q1    1   0.6687  0.1807  0.3793  11.00000  0.05    0.26
Q2    1   0.6223  0.3149  0.2193  11.00000  0.05    0.23
Q3    1   0.0120  0.4078  0.3957  11.00000  0.05    0.22
Q4    1   0.3780  0.2119  0.2947  11.00000  0.05    0.22
Q5    1   0.5025  0.2049  0.3001  11.00000  0.05    0.22
Q6    1   0.6643  0.2722  0.3545  11.00000  0.05    0.21
Q7    1   0.6293  0.2291  0.1731  11.00000  0.05    0.21
Q8    1   0.5187  0.1818  0.2897  11.00000  0.05    0.20
Q9    1   0.5406  0.2747  0.1677  11.00000  0.05    0.19
Q10   1   0.8089  0.4562  0.3626  11.00000  0.05    0.19
Q11   1   0.0756  0.5100  0.4131  11.00000  0.05    0.19
Q12   1   0.7949 -0.1750  0.4266  11.00000  0.05    0.18
Q13   1   0.7045  0.0974  0.3761  11.00000  0.05    0.18
Q14   1   0.4533  0.1060  0.3527  11.00000  0.05    0.18
Q15   1   0.5849  0.2277  0.3268  11.00000  0.05    0.18
Q16   1   0.8967  0.2691  0.1230  11.00000  0.05    0.18
Q17   1   0.7353  0.1927  0.1752  11.00000  0.05    0.17
Q18   1   0.8594 -0.1256  0.5233  11.00000  0.05    0.17
Q19   1   0.8601  0.3275  0.0853  11.00000  0.05    0.17
Q20   1   0.7605 -0.1007  0.6151  11.00000  0.05    0.17
;
_shelx_res_checksum                34572
_shelx_hkl_file
;
   0   0   2 568058. 5363.07   6
   0   0  -2 542964. 4114.13  11
   0   0  -3 89.1442 109.534  11
   0   0   3 208.907 192.249   6
   0   0   4 999999. 10040.8   6
   0   0   5-202.553 275.360   6
   0   0  -5 99.4874 200.784  22
   0   0   5 71.1356 240.965  12
   0   0   6 21756.8 1631.78  12
   0   0  -6 23154.3 1820.43  22
   0   0   6 26466.0 2072.16   6
   0   0  -7-24.8257 250.675  22
   0   0   7-165.456 223.263  12
   0   0  -7 81.5336 169.704  20
   0   0   7-626.598 406.763   6
   0   0  -8 3423.84 848.743  22
   0   0   8 4762.68 925.819  12
   0   0   9-600.217 386.435  12
   0   0  -9 144.037 277.328  22
   0   0  10 9589.98 1500.99  12
   0   0 -11-90.2492 115.127  31
   0   0 -12 11648.7 871.930  31
   0   0 -13 89.5699 152.242  31
   0   0 -14 99.1994 129.026  31
   0   0 -15 11.5967 116.742  31
   0   0 -16 4088.14 437.664  30
   0   0 -16 4231.11 450.413  27
   0   0  17 259.630 132.584  38
   0   0 -17-14.0504 73.4578  27
   0   0 -17 45.9100 90.4385  30
   0   1  -1 45827.5 875.236  21
   0  -1   1 43731.7 964.425   1
   0   1  -1 45217.7 1143.47   5
   0   1  -1 43811.4 961.201  17
   0  -1   1 45759.0 714.135  12
   0   1  -1 44720.1 980.113   2
   0   1  -2 406151. 4094.71   2
   0   1  -2 397813. 4266.44   5
   0   1  -2 410770. 4199.38  18
   0  -1  -2 410558. 1975.05  16
   0  -1   2 392911. 3483.48  12
   0   1  -3 2754.50 431.637   5
   0  -1   3 2885.05 383.051  12
   0   1  -3 3036.84 390.704  11
   0  -1  -3 2987.00 417.406  20
   0  -1   3 3379.14 446.054   7
   0   1  -4 36696.6 1508.78  11
   0  -1  -4 50013.5 1896.00  20
   0   1  -5 1550.34 470.233  22
   0  -1   5 1398.07 365.827  12
   0   1   5 1022.42 369.074  12
   0   1   5 1575.74 519.338   6
   0  -1  -5 1072.48 322.780  20
   0   1  -5 915.664 272.997  11
   0  -1  -5 1439.39 431.966  22
   0  -1  -6 8273.40 952.266  20
   0   1  -6 6395.49 779.153  11
   0   1  -6 7533.78 1069.95  22
   0  -1   6 7820.10 944.546  12
   0  -1  -6 8630.04 1109.28  22
   0   1   6 8719.23 1215.50   6
   0   1   6 9178.53 1128.25  12
   0   1  -7 31.0666 282.692  22
   0  -1  -7 224.063 222.769  20
   0  -1   7-161.755 229.368  12
   0   1   7-51.4599 234.228  12
   0   1   7-41.0906 253.434   6
   0   1   8 8908.62 1402.41   6
   0  -1   8 11140.8 1358.18  12
   0  -1  -8 8121.71 1117.03  20
   0   1   8 11733.9 1487.23  12
   0   1  -8 10059.7 1455.04  22
   0  -1   9 15739.9 1767.21  12
   0   1   9 15077.3 1821.36  12
   0   1  -9 12150.2 1726.73  22
   0   1 -10 6103.87 1269.95  22
   0  -1 -10 3987.98 980.122   4
   0   1  10 7285.67 1391.90  12
   0  -1  10 5842.77 1169.62  12
   0   1 -11 242.173 134.813  31
   0  -1 -11 305.973 161.503  31
   0   1 -12 3744.13 501.934  31
   0  -1 -12 3883.78 507.389  31
   0   1 -13 4311.11 540.797  31
   0  -1 -13 4336.02 545.830  31
   0  -1 -14 1167.76 298.326  31
   0   1 -14 989.595 277.865  31
   0   1 -15 4220.09 500.156  31
   0  -1 -15 3258.85 440.695  30
   0   1  16-19.9399 99.9025  23
   0   1 -16-8.19541 96.3430  30
   0   1 -16-51.6610 123.508  31
   0  -1 -16 226.230 136.267  27
   0  -1 -16-26.5596 109.296  30
   0   1  17 149.132 119.336  38
   0   1 -17 19.5962 77.7576  27
   0  -1 -17 45.8554 81.6840  27
   0  -1 -17-37.6111 103.945  30
   0   1 -17 2.65546 86.0289  30
   0   2   0 476095. 2645.65  12
   0  -2   0 509117. 3018.72   8
   0  -2   0 500377. 3947.45  19
   0   2   0 490182. 3710.93   5
   0  -2   0 483146. 4145.29   7
   0  -2   0 503526. 3797.01   1
   0  -2  -1 10728.4 516.070   7
   0  -2  -1 10757.6 460.118   4
   0   2  -1 9714.83 521.886  21
   0   2   1 9220.44 576.137  12
   0   2  -1 10502.5 675.269   5
   0   2  -1 11328.6 527.044   2
   0  -2   1 11375.4 434.329  15
   0  -2   1 10785.5 570.032   1
   0  -2   2 680027. 5342.29   1
   0   2  -2 663366. 6248.15   5
   0   2  -2 689239. 5474.72   2
   0  -2   2 663286. 3766.70  12
   0   2  -2 665506. 5934.30  18
   0   2   2 675659. 6057.53  12
   0   2  -3 106778. 2733.73  18
   0  -2   3 99627.5 2484.79   1
   0  -2   3 102252. 2073.25  12
   0  -2  -3 107827. 2761.93  20
   0   2  -3 102472. 2824.64   5
   0   2  -4 7918.61 738.305  11
   0   2  -4 10255.5 1182.04  22
   0   2  -4 12005.8 1030.10  18
   0  -2  -4 7677.53 654.408  10
   0   2   4 12444.3 1111.61  12
   0  -2   4 10764.2 994.196   7
   0  -2  -4 12539.8 1054.17  20
   0   2  -5 1576.07 516.952  22
   0   2   5 1080.95 385.452  12
   0  -2  -5 1579.86 443.875  20
   0  -2   5 1264.35 333.350  12
   0  -2  -5 657.705 221.937  10
   0   2  -5 1087.09 293.786  11
   0   2  -6 162323. 5291.88  22
   0   2  -6 163702. 3904.06  11
   0  -2   6 156466. 4053.85  12
   0  -2  -6 158299. 4420.81  20
   0   2   6 155279. 4706.16  12
   0  -2   7 5260.52 830.837  12
   0   2  -7 4499.35 983.768  22
   0   2   7 6611.04 1190.57   6
   0   2   7 5092.42 949.309  12
   0  -2  -7 5810.58 912.425  20
   0  -2   8 46119.7 2677.31  12
   0   2  -8 47714.8 3246.76  22
   0   2   8 45793.4 3036.82  12
   0   2   8 37196.9 3027.81   6
   0  -2  -8 32146.1 2321.47  20
   0   2   9 13361.6 1942.11   6
   0  -2   9 16655.1 1776.54  12
   0   2   9 17733.0 2035.93  12
   0   2  -9 15596.5 1987.42  22
   0   2  10 776.413 546.482   6
   0   2 -10 941.145 541.052  22
   0   2  10 1432.05 614.833  12
   0  -2  10 1770.49 691.625   1
   0  -2 -10 354.351 383.508   4
   0  -2  11 39212.3 1481.39  52
   0   2 -11 40657.4 1593.56  41
   0   2 -11 39007.7 1557.52  32
   0   2 -11 39795.1 1572.90  31
   0  -2 -11 41679.5 1597.60  31
   0  -2 -12 17893.2 1076.81  31
   0   2 -12 17601.9 1071.35  31
   0  -2 -13 16527.8 1050.40  30
   0   2 -13 16249.1 1024.30  31
   0  -2 -13 18098.8 1087.77  31
   0   2 -14-199.020 152.453  31
   0  -2 -14 191.522 161.870  30
   0  -2 -15 511.860 209.512  30
   0   2 -15 658.553 230.878  31
   0  -2 -15 753.105 233.127  27
   0  -2 -16 2352.87 325.765  27
   0  -2 -16 2158.35 321.441  30
   0   2 -16 2198.56 330.315  31
   0   2  16 2331.47 337.503  23
   0   2  17 964.900 194.518  38
   0   2 -17 852.130 174.983  27
   0  -2 -17 988.084 187.204  30
   0   2 -17 797.665 168.714  30
   0  -3   0 175.367 136.946   7
   0   3   0-88.6178 110.375   5
   0   3   0-63.5310 62.0621  12
   0  -3   0-98.4718 131.247   1
   0   3  -1 46110.3 1648.88   5
   0   3   1 46882.5 1412.54  12
   0  -3   1 50159.9 1467.53   1
   0  -3  -1 46171.2 1590.01  19
   0   3   1 49374.2 1230.68   5
   0  -3   1 50690.5 1049.97   8
   0   3  -1 47187.5 1128.86   2
   0  -3  -1 47108.9 1446.86   7
   0  -3  -2 258980. 2968.12   7
   0  -3   2 271705. 2835.71  15
   0  -3   2 263633. 3606.31   1
   0   3  -2 258153. 4431.31   5
   0  -3  -2 260302. 3168.64   4
   0  -3  -2 254779. 4066.28  19
   0   3  -3 54940.4 2126.56  18
   0   3   3 56957.0 2200.73  12
   0  -3  -3 53305.1 2186.11  20
   0   3  -3 54038.9 2249.92   5
   0  -3  -3 52841.3 1124.70   7
   0   3  -3 55655.9 2396.96  14
   0  -3   3 52232.5 1246.19  12
   0  -3   3 57913.6 2315.03   7
   0  -3  -4 241842. 5023.49  20
   0   3  -4 230258. 5461.90  14
   0   3  -4 247101. 4941.88  18
   0   3  -4 227178. 5822.27  22
   0  -3   4 238082. 3536.22  12
   0   3  -4 244782. 5248.61   5
   0   3   4 249594. 5170.70  12
   0  -3   4 252760. 5225.41   7
   0   3  -5 12305.6 1057.20  11
   0  -3   5 16128.3 1318.14   1
   0  -3  -5 17931.0 1158.40  10
   0  -3  -5 17263.0 1456.57  20
   0  -3   5 18226.2 1521.91   7
   0   3   5 17597.3 1533.42  12
   0   3  -5 15676.6 1682.21  22
   0   3  -5 18855.8 1481.73  18
   0  -3   6 80952.6 2773.23  12
   0   3  -6 85389.4 4080.29  22
   0  -3  -6 86813.0 3505.29  20
   0  -3   6 83882.0 3310.61   1
   0   3   6 85455.0 3655.34  12
   0   3   7 1117.11 504.997  12
   0  -3  -7 326.613 278.820  20
   0  -3   7 829.753 432.280   1
   0   3  -7 1361.97 625.736  22
   0   3  -8 11615.9 1696.79  22
   0  -3  -8 10002.2 1375.12   4
   0   3   8 12598.5 1660.04  12
   0   3   8 10699.4 1704.33   6
   0  -3   8 10397.0 1409.76   1
   0  -3  -8 7282.10 1180.56  20
   0   3   9 32697.7 2835.08  12
   0  -3  -9 37857.5 2809.07  20
   0   3  -9 42624.4 3359.23  22
   0  -3   9 35822.3 2756.07   1
   0  -3  -9 37733.9 2881.20   4
   0   3  10 1902.21 789.802  12
   0   3  10 2941.95 1048.05   6
   0  -3 -10 921.160 473.634   4
   0   3 -10 175.353 400.269  22
   0  -3  11 6969.17 651.080  52
   0   3 -11 7768.59 709.431  41
   0  -3 -11 7669.84 702.301  36
   0  -3 -11 7613.19 708.608  30
   0   3 -11 6224.60 633.111  32
   0  -3 -11 7729.39 696.111  31
   0   3 -11 7116.64 683.197  31
   0  -3  12 445.599 185.276  52
   0  -3 -12 840.706 290.478  36
   0   3 -12 611.412 219.044  41
   0   3 -12 838.339 248.298  32
   0  -3 -12 679.000 215.028  31
   0   3 -12 449.221 203.497  31
   0  -3 -12 855.662 260.769  30
   0  -3  13 16289.7 990.071  52
   0  -3 -13 16457.3 1032.94  27
   0   3 -13 15888.3 1015.98  31
   0  -3 -13 15665.3 1025.94  30
   0   3 -14 2257.34 390.142  31
   0  -3 -14 2607.43 408.526  27
   0  -3 -14 2740.60 435.312  30
   0  -3 -15 9388.04 690.935  27
   0  -3 -15 10032.9 748.448  30
   0   3 -15 9586.19 722.282  31
   0   3  16 687.347 206.705  38
   0  -3 -16 718.739 195.333  30
   0   3  16 867.156 231.263  23
   0   3 -16 735.086 201.712  31
   0  -3 -16 780.035 188.605  27
   0   3  17 698.573 171.955  38
   0  -3 -17 711.896 154.567  30
   0   3 -17 554.008 146.118  27
   0   3 -17 837.068 169.452  30
   0  -4   0 96773.4 2836.37  13
   0   4   0 100609. 1602.24  12
   0  -4   1 2169.96 367.877   1
   0  -4  -1 3413.07 499.027  19
   0   4  -1 2734.33 414.228  21
   0  -4   1 3833.67 319.255   8
   0  -4  -1 4071.26 604.971  13
   0  -4   1 3323.81 557.040   7
   0   4  -1 3793.74 550.115   5
   0   4   1 2332.67 333.347   5
   0   4   1 2317.55 354.110  12
   0  -4  -2 775.668 294.588  20
   0   4  -2 443.591 225.676  17
   0  -4  -2 607.383 254.655  13
   0  -4   2 561.007 138.493   8
   0   4  -2 420.623 200.094  21
   0  -4  -2 718.206 280.668  19
   0   4   2 560.664 156.584   5
   0  -4   2 590.054 295.425   7
   0  -4  -2 537.400 171.418   7
   0   4  -2 452.034 292.543   9
   0  -4   2 788.569 292.770  13
   0  -4  -2 803.841 193.693   4
   0  -4   2 495.858 188.061   1
   0   4  -2 339.229 210.906   5
   0   4   2 255.862 164.739  12
   0  -4   3 5933.97 507.557  15
   0  -4  -3 5332.83 473.737   7
   0   4  -3 4699.49 697.380  18
   0  -4  -3 5849.61 593.737   4
   0  -4   3 3767.03 529.905   1
   0   4   3 5776.09 757.371  12
   0   4  -3 5154.24 826.469  14
   0  -4  -3 4849.80 692.384  19
   0  -4   3 5249.14 799.642   7
   0  -4  -3 5069.03 751.224  20
   0   4  -3 4426.09 763.610   9
   0   4  -3 5068.85 770.644   5
   0  -4   4 3694.88 732.620   7
   0   4  -4 3839.64 717.627   5
   0   4  -4 5115.79 910.833  14
   0  -4  -4 4171.27 598.552   4
   0  -4  -4 3525.82 630.127  19
   0   4   4 5037.08 802.692  12
   0  -4   4 2630.18 491.735   1
   0  -4  -4 4561.95 780.323  20
   0   4  -4 4048.03 703.659  18
   0  -4   5 7405.39 1066.36   7
   0  -4  -5 8226.53 944.995   4
   0  -4  -5 6989.17 981.900  19
   0   4   5 9256.03 1163.75  12
   0   4  -5 7412.92 1179.64  14
   0  -4   5 8094.84 944.175   1
   0  -4  -5 8203.80 1095.35  20
   0   4  -5 6451.25 1164.57  22
   0  -4   5 8263.96 861.871  15
   0   4  -5 6602.56 937.195  18
   0  -4   6 8749.77 1095.43   1
   0   4  -6 6234.95 1219.61  22
   0   4   6 8730.63 1254.55  12
   0  -4  -6 6115.93 1019.81  20
   0  -4  -6 8591.72 1072.42   4
   0  -4   7 13061.2 1430.82   1
   0  -4  -7 11699.2 1373.86   4
   0   4   7 13453.0 1668.15  12
   0   4  -7 12099.5 1747.10  22
   0  -4  -7 8922.48 1281.00  20
   0   4  -8 5322.48 1186.90  22
   0   4   8 6451.20 1241.23  12
   0  -4  -8 2525.05 745.362  20
   0  -4  -8 5716.45 1047.93   4
   0  -4  -9 6667.72 1294.25  19
   0   4  -9 9032.00 1642.25  22
   0   4   9 6989.57 1604.58   6
   0   4   9 9631.29 1600.44  12
   0  -4  -9 8519.32 1413.67  20
   0  -4  -9 9404.42 1466.17   4
   0  -4  10 4135.40 525.618  52
   0   4 -10 4449.68 537.013  41
   0   4 -10 4134.77 519.230  31
   0   4 -10 3321.01 461.300  32
   0  -4 -10 4218.91 513.358  30
   0  -4  11 1591.28 318.003  39
   0  -4  11 720.699 223.003  52
   0  -4 -11 1886.60 381.733  36
   0   4 -11 1703.10 347.400  41
   0  -4 -11 1747.04 331.308  27
   0   4 -11 1665.58 351.067  31
   0   4 -11 1624.79 349.234  32
   0  -4 -11 1823.41 375.204  30
   0  -4  12 1830.31 351.922  52
   0  -4 -12 3121.46 461.209  36
   0   4 -12 2116.06 386.936  41
   0  -4 -12 2765.64 448.236  30
   0   4 -12 3038.60 457.568  32
   0   4 -12 2619.68 434.515  31
   0  -4 -12 2896.08 446.187  27
   0  -4 -13 4223.05 513.967  36
   0  -4  13 2471.62 398.449  52
   0  -4 -13 3310.24 480.406  30
   0   4 -13 3378.20 475.906  31
   0  -4 -13 3639.99 493.842  27
   0  -4  14 2866.04 411.898  52
   0   4 -14 3345.03 452.979  31
   0  -4 -14 3128.83 445.478  30
   0  -4 -14 3031.46 421.805  27
   0   4  15 182.991 164.262  29
   0   4 -15 16.0308 115.550  31
   0  -4 -15 110.346 146.618  30
   0  -4 -15 42.0153 96.5012  27
   0   4  16 321.498 158.850  38
   0  -4 -16 165.389 99.5639  27
   0  -4 -16 139.934 120.437  30
   0   4  16 290.977 167.761  23
   0   4 -16 194.441 111.979  31
   0   5   0 57.5640 116.951   5
   0  -5   0-0.98397 127.719  13
   0  -5   1 15291.2 1307.33   7
   0  -5   1 10672.1 892.405   1
   0   5   1 14633.5 925.474  12
   0  -5  -1 13055.1 1182.01  13
   0  -5   1 15313.3 1317.99  13
   0  -5  -1 15784.8 1168.91   7
   0   5  -1 14225.8 1175.30   5
   0   5  -1 15280.2 1364.85   9
   0   5  -1 10741.5 927.921  21
   0  -5  -1 15845.8 1198.76  19
   0   5   1 8989.51 751.758   5
   0  -5   2 13397.6 1285.04  13
   0  -5   2 9872.30 876.629   1
   0   5  -2 14838.1 1421.38   9
   0  -5   2 16157.2 1418.44   7
   0  -5  -2 15862.1 1265.84  19
   0   5  -2 14509.9 1283.68   5
   0  -5  -2 16122.5 1343.39  13
   0   5  -2 16578.7 1135.80  21
   0   5  -2 16217.4 1350.17  17
   0   5   2 10398.3 934.172  12
   0   5  -3 112.823 185.012  17
   0  -5  -3 21.2977 196.755  20
   0  -5   3 82.0644 101.304   1
   0  -5  -3-16.6898 147.412  19
   0  -5   3-245.430 261.846   7
   0   5  -3 482.667 360.268   9
   0  -5   3 435.073 285.506  13
   0  -5  -3 107.378 118.083   4
   0   5  -3 158.083 256.438  18
   0   5  -3 351.002 195.296  21
   0   5   3-405.116 234.243  12
   0   5  -3-221.621 232.277   5
   0   5  -4 124144. 4659.55  14
   0   5   4 124002. 4077.67  12
   0   5  -4 112237. 4139.50   5
   0   5  -4 120600. 4052.67  18
   0  -5   4 121673. 3454.70   1
   0  -5   4 121495. 4314.89   7
   0  -5  -4 120799. 3105.77   4
   0  -5  -4 115018. 4094.06  20
   0  -5  -4 120316. 3955.33  19
   0  -5  -5 3697.69 814.001  20
   0  -5   5 2234.84 507.728   1
   0   5   5 3278.63 763.947  12
   0  -5  -5 4112.93 786.986  19
   0  -5   5 3571.14 821.693   7
   0   5  -5 3965.37 802.664  18
   0   5  -5 3267.74 948.040  22
   0  -5  -5 3108.82 578.436   4
   0   5  -5 3298.63 804.897  14
   0  -5  -6 1751.92 611.193  20
   0   5  -6 1104.83 459.893  18
   0  -5  -6 653.993 314.766   4
   0   5   6 996.263 459.331  12
   0   5  -6 1222.43 614.551  14
   0  -5  -6 293.249 320.802  19
   0   5  -6-563.082 538.071  22
   0  -5  -7 38673.6 2514.38   4
   0  -5  -7 37502.2 2761.83  19
   0   5   7 35798.4 2823.05  12
   0   5  -7 35129.4 3147.15  22
   0  -5  -7 39216.7 2847.95  20
   0  -5  -8 1308.84 586.913  20
   0   5  -8 1651.01 794.271  22
   0   5   8 2592.92 863.823  12
   0  -5  -8 1418.17 592.586  19
   0   5   9 3644.21 1078.91  12
   0   5  -9 4647.90 1272.29  22
   0  -5  -9 5127.63 1138.88  20
   0  -5  -9 3681.34 955.018  19
   0   5   9 5940.49 1469.56   6
   0  -5  10 3850.77 484.023  39
   0   5 -10 3992.39 517.044  46
   0  -5  10 3314.60 452.604  52
   0   5 -10 3717.78 502.267  41
   0  -5 -10 4163.61 532.429  36
   0   5 -10 3823.17 508.518  31
   0   5 -10 3207.29 474.331  32
   0  -5 -10 3770.41 481.751  27
   0  -5 -10 4343.66 531.215  30
   0  -5  11 3111.48 441.972  39
   0  -5  11 4039.90 508.078  52
   0  -5 -11 3127.42 467.485  36
   0   5 -11 4544.89 560.042  41
   0   5 -11 5171.12 601.109  32
   0  -5 -11 4457.69 539.364  27
   0   5 -11 4303.57 542.793  31
   0  -5 -11 5060.48 596.732  30
   0  -5  12 5833.86 605.004  39
   0  -5 -12 7086.85 689.837  36
   0  -5  12 6118.80 625.462  52
   0   5 -12 4485.15 541.419  41
   0  -5 -12 5593.19 625.258  30
   0   5 -12 5702.65 624.196  32
   0   5 -12 5910.30 630.104  31
   0  -5 -12 6298.78 637.846  27
   0  -5  13 83.8699 137.454  39
   0  -5  13 24.2577 131.546  52
   0  -5 -13 160.214 129.571  30
   0   5 -13-77.3278 148.917  32
   0   5 -13 55.5238 126.848  31
   0  -5 -13 17.4569 91.5115  27
   0   5 -14 8562.36 697.043  31
   0  -5 -14 8200.82 699.321  30
   0  -5 -14 8789.34 676.759  27
   0   5  15 8120.19 637.830  38
   0   5  15 9012.18 682.976  29
   0  -5 -15 7943.22 617.924  30
   0   5 -15 8429.69 633.318  31
   0   5  16 651.154 180.290  38
   0  -5 -16 567.669 169.272  30
   0   5  16 600.072 167.367  29
   0   5 -16 449.929 148.058  31
   0   5  16 582.015 175.409  23
   0   6   0 859.157 331.787  21
   0   6   0 612.789 265.478   5
   0  -6   0 972.147 398.397   7
   0  -6   0 506.228 336.717  13
   0   6  -1 12732.6 1227.00   5
   0   6  -1 13432.7 1180.64  21
   0  -6   1 13248.0 1349.77   7
   0   6  -1 13544.4 1403.29  17
   0   6  -1 13075.6 1415.82   9
   0  -6   1 14900.4 1452.34  13
   0  -6  -1 13635.1 1242.36   7
   0  -6  -1 12113.4 1290.05  13
   0  -6   2 91.1699 127.656   1
   0  -6  -2-47.8951 179.961  19
   0   6  -2 189.806 289.588   9
   0   6  -2 157.969 212.864   5
   0  -6  -2-11.8283 107.247   7
   0  -6   2-63.9502 178.781  13
   0  -6  -2 212.010 240.427  13
   0  -6   2-57.0190 182.410   7
   0   6  -2 228.377 332.454  17
   0   6   3 531.804 319.348  12
   0  -6   3 1322.57 498.742  13
   0  -6  -3 1679.88 485.151  19
   0   6  -3 2129.80 732.045   9
   0   6  -3 1265.14 485.985   5
   0  -6   3 1588.73 511.892   7
   0  -6   3 1055.13 339.089   1
   0   6  -3 1077.74 457.777  17
   0  -6  -4 21224.9 1795.66  19
   0  -6   4 23040.9 2016.57  13
   0   6  -4 30219.6 2223.45  18
   0   6   4 26834.8 2018.80  12
   0   6  -4 27882.9 2406.36  14
   0  -6   4 27898.3 2231.06   7
   0   6   5 3170.40 777.293  12
   0  -6   5 7429.22 1209.96   7
   0  -6  -5 3609.66 792.882  19
   0  -6   5 4885.22 981.027  13
   0   6  -5 7432.37 1380.85  14
   0   6  -5 3998.08 883.974  18
   0  -6  -5 4272.61 917.174  20
   0  -6   6 6284.52 1160.31  13
   0  -6  -6 4960.31 1013.42  19
   0   6  -6 5855.25 1259.29  14
   0   6  -6 4982.33 1238.47  22
   0  -6  -6 4719.07 1013.01  20
   0   6   6 3524.89 858.473  12
   0  -6  -7 2701.72 762.646  19
   0   6   7 2153.98 757.763  12
   0   6  -7 4031.18 1146.46  22
   0  -6  -7 2408.97 745.613  20
   0  -6   7 3615.11 914.983  13
   0   6   8 4467.72 1092.91  12
   0   6  -8 3878.99 1179.92  22
   0  -6  -8 3587.83 989.514  20
   0  -6  -8 3169.92 955.468  19
   0  -6   8 4834.81 1058.53  13
   0   6  -9 5730.70 614.590  46
   0  -6   9 5765.64 588.065  52
   0  -6  -9 5493.45 593.939  36
   0  -6   9 4710.88 526.580  39
   0  -6  -9 4526.33 540.884  30
   0   6  -9 5399.88 594.401  31
   0   6 -10 251.983 173.541  46
   0  -6  10 503.485 203.133  52
   0  -6 -10 221.568 145.021  36
   0  -6  10 481.713 183.948  39
   0   6 -10 542.968 202.933  41
   0  -6 -10 211.470 157.357  30
   0   6 -10 346.298 199.378  32
   0   6 -10 605.215 218.502  31
   0  -6  11 489.807 201.394  39
   0  -6  11 1067.46 291.578  52
   0   6 -11 873.353 257.708  41
   0   6 -11 892.210 246.270  32
   0  -6 -11 560.348 221.165  30
   0   6 -11 440.447 189.268  31
   0  -6  12 127.853 152.194  52
   0   6 -12 504.249 208.993  41
   0  -6  12 146.295 139.883  39
   0   6 -12 153.419 146.457  32
   0  -6 -12 87.0649 125.434  30
   0   6 -12 208.168 155.993  31
   0   6 -13 3145.15 439.554  41
   0  -6  13 3225.14 449.852  52
   0  -6  13 2721.78 398.191  39
   0   6 -13 3203.30 450.077  31
   0   6 -13 2676.84 416.204  32
   0  -6 -13 3404.81 471.929  30
   0   6  14 790.751 243.373  38
   0  -6 -14 821.131 229.765  30
   0   6 -14 537.057 209.232  31
   0   6  15 215.444 126.204  38
   0   6  15 306.557 168.846  29
   0   6 -15 115.400 120.661  31
   0  -6 -15 189.358 148.082  30
   0   6  15 65.9269 129.819  23
   0  -6 -16 49.4332 93.4447  30
   0   6 -16-73.3232 87.3798  31
   0   6  16-37.3681 98.7761  23
   0  -7   0-285.487 266.257  13
   0  -7   0-248.303 273.164   7
   0  -7   1 75677.6 3536.74   7
   0   7  -1 81020.1 3905.93   9
   0  -7   1 73068.7 3525.25  13
   0  -7  -1 71185.9 3418.10  13
   0  -7  -1 79499.1 3304.63   7
   0  -7  -2 205.479 238.365  13
   0  -7   2 169.179 245.753  13
   0   7  -2 456.231 328.373   5
   0  -7   2 121.327 192.242   7
   0   7  -2-138.640 309.462  17
   0   7  -2-229.286 333.246   9
   0  -7   3 6963.16 1178.42  13
   0   7  -3 7277.65 1314.52   9
   0  -7  -3 4638.70 893.532  19
   0  -7   3 6669.82 1171.25   7
   0  -7   4 4490.71 976.439   7
   0  -7   4 4202.78 935.681  13
   0   7  -4 5654.96 1084.35  18
   0  -7  -4 2883.96 717.802  19
   0   7  -4 5904.38 1238.45  14
   0  -7  -5 1356.69 546.156  19
   0   7  -5 1169.57 588.345  14
   0  -7   5 1449.68 688.637  13
   0   7  -6 30301.1 3196.10  22
   0  -7   6 30866.1 2729.88  13
   0  -7  -6 29077.3 2532.98  19
   0   7  -6 31263.1 3077.33  14
   0   7   7 17094.6 2113.00  12
   0  -7  -7 14911.4 1924.93  19
   0   7  -7 13610.1 2247.59  22
   0  -7   7 12861.3 1824.37  13
   0  -7   8 906.436 245.209  52
   0  -7   8 916.682 268.600  39
   0  -7  -8 858.245 243.358  30
   0   7  -8 708.349 232.669  31
   0  -7   9 241.180 151.297  52
   0  -7   9 58.4683 154.243  39
   0   7  -9 55.8192 96.1240  31
   0  -7  -9-170.936 135.173  30
   0   7 -10 3683.15 501.893  46
   0  -7  10 3263.96 458.767  52
   0  -7  10 2433.65 393.943  39
   0   7 -10 3365.52 484.408  41
   0   7 -10 3026.69 458.664  31
   0  -7 -10 3912.53 519.975  30
   0   7 -10 3425.92 511.861  32
   0  -7  11 150.092 142.402  52
   0   7 -11 70.5418 138.898  41
   0  -7  11 89.7431 136.692  39
   0   7 -11 153.743 139.282  32
   0  -7 -11 327.093 200.532  30
   0   7 -11 7.69518 148.967  31
   0  -7  12 547.959 212.125  39
   0   7  12 494.538 208.345  38
   0   7 -12 335.836 175.397  41
   0  -7  12 269.081 165.911  52
   0  -7 -12 396.719 207.274  30
   0   7 -12 399.331 209.768  31
   0   7 -12 590.852 223.652  32
   0   7 -13 78.8932 139.721  41
   0   7  13 184.373 162.233  38
   0  -7  13 276.415 151.594  52
   0  -7  13 196.246 156.327  39
   0   7 -13 63.5452 133.036  31
   0   7 -13 42.4683 134.044  32
   0  -7 -13 88.9726 143.655  30
   0   7  14 693.142 198.342  38
   0  -7  14 257.434 134.714  39
   0  -7 -14 808.277 211.397  30
   0   7 -14 829.548 219.202  31
   0   7  15 380.564 143.966  38
   0   7  15 266.844 152.055  29
   0   7  15 504.280 175.422  23
   0   7 -15 233.154 116.046  31
   0  -7 -15 490.977 153.468  30
   0   8   0 980.963 546.650  17
   0  -8   0 1990.85 653.227  13
   0   8   0 1380.00 662.022   9
   0  -8   0 697.145 367.638   7
   0  -8   1 998.998 491.177  13
   0   8   1 764.683 427.860  21
   0   8  -1 1066.04 544.941   9
   0  -8   1 1410.11 556.946   7
   0  -8  -1 352.450 299.384  13
   0   8  -1 440.311 377.772  17
   0   8  -2 3728.56 924.216  17
   0   8  -2 1444.78 627.869   9
   0  -8   2 2183.40 685.893  13
   0  -8   2 3225.09 838.105   7
   0  -8   3-390.312 327.511   7
   0   8  -3 16.9097 423.904   9
   0  -8   3-258.542 308.493  13
   0   8  -4 19620.0 2376.95  14
   0  -8   4 21416.9 2262.82  13
   0  -8  -5 1647.84 667.551  19
   0  -8   5 1989.61 737.730  13
   0   8  -5 2477.55 897.844  14
   0   8  -6 372.554 591.053  22
   0   8  -6 298.986 447.731  14
   0  -8  -6 389.533 408.030  19
   0  -8   6 333.236 402.472  13
   0  -8   7 20845.7 1084.35  52
   0  -8   7 19176.6 1068.81  39
   0  -8  -7 20206.3 1104.46  30
   0  -8   8 2209.74 383.200  39
   0  -8   8 2225.88 373.849  52
   0  -8  -8 2146.09 386.083  30
   0   8  -8 2772.31 425.904  31
   0  -8   9 15250.0 975.920  39
   0  -8   9 15737.4 978.916  52
   0  -8  -9 16059.0 1031.29  30
   0   8 -10 15393.2 995.906  46
   0  -8  10 14697.2 955.880  39
   0  -8  10 13956.9 930.917  52
   0   8 -10 10764.0 861.039  41
   0   8 -10 13655.2 995.505  32
   0  -8 -10 13434.5 951.392  30
   0   8 -10 10232.2 812.233  31
   0   8 -11 689.710 244.193  41
   0  -8  11 1406.83 348.433  39
   0  -8  11 955.051 264.065  52
   0   8 -11 841.093 264.226  32
   0  -8 -11 946.152 275.286  30
   0   8 -11 1135.18 273.650  31
   0  -8  12 479.085 201.450  52
   0   8 -12 352.272 192.273  41
   0  -8  12 445.308 185.418  39
   0   8 -12 609.946 223.732  32
   0  -8 -12 571.078 217.631  30
   0   8 -12 655.202 215.033  31
   0   8 -13 657.013 192.163  41
   0  -8  13 690.414 214.408  39
   0   8 -13 925.361 244.396  32
   0  -8 -13 953.291 243.563  30
   0   8 -13 875.026 220.088  31
   0  -8  14 3873.21 384.225  39
   0   8  14 3945.95 459.661  29
   0   8  14 4362.28 457.754  23
   0   8 -14 4007.95 396.385  31
   0   8  15-98.1680 121.195  29
   0   9   0 282.270 387.754   9
   0  -9   0 769.069 459.931  13
   0   9  -1 1497.08 710.818   9
   0  -9  -1 1655.22 614.530  13
   0   9   1 2015.00 835.199  17
   0  -9   1 2756.82 850.012  13
   0   9  -1 1981.00 767.481  17
   0  -9   2 11004.3 1666.06  13
   0   9  -2 14500.6 2040.90   9
   0   9  -3 3322.67 1021.33  14
   0   9  -3 1596.91 798.356   9
   0   9   3 2467.59 845.517  21
   0  -9   3 2970.87 887.354  13
   0   9  -4 20729.1 2639.83  14
   0  -9   4 18179.1 2255.14  13
   0  -9   5 107.795 147.973  40
   0  -9  -5 327.876 181.307  28
   0  -9   6-119.857 130.317  52
   0  -9   6 118.090 159.402  39
   0  -9  -6-135.822 129.993  28
   0  -9   7-55.4025 189.426  39
   0  -9   7-148.222 129.348  52
   0  -9   8 2706.60 414.872  52
   0  -9   8 2613.20 420.507  39
   0   9  -8 2390.08 398.184  31
   0  -9   9 1716.15 367.009  39
   0  -9   9 1982.80 356.106  52
   0   9  -9 2187.58 384.024  31
   0  -9  10 30.7972 154.302  39
   0   9 -10 247.650 196.724  41
   0  -9  10 311.131 158.486  52
   0   9 -10 112.358 144.995  32
   0   9 -10 101.172 136.043  31
   0   9 -11 1003.91 266.256  41
   0  -9  11 562.843 197.923  52
   0  -9  11 561.518 211.690  39
   0   9 -11 276.245 193.856  32
   0   9 -11 966.291 251.605  31
   0   9 -12 1034.72 224.235  41
   0  -9  12 2152.08 347.548  39
   0  -9  12 1915.89 323.362  52
   0   9 -12 1420.30 268.026  31
   0   9 -12 1724.78 319.403  32
   0  -9  13 340.604 159.735  39
   0   9 -13 312.384 125.725  31
   0   9 -13 290.362 159.305  32
   0   9  13 65.7348 113.032  23
   0   9  14 2407.76 309.077  45
   0   9  14 2069.75 300.764  29
   0 -10   0-67.9554 130.260  40
   0 -10   0 50.9976 94.7807  28
   0 -10   1 2852.65 454.642  40
   0 -10  -1 2169.87 390.977  40
   0 -10  -1 2084.93 370.744  28
   0 -10   1 2700.52 413.788  28
   0 -10  -2 1408.50 318.591  40
   0 -10   2 1525.09 334.369  40
   0 -10   2 1661.33 341.126  28
   0 -10  -2 1993.27 366.019  28
   0 -10  -3 7726.11 716.727  40
   0 -10   3 6962.94 676.791  40
   0 -10   3 6693.42 646.466  28
   0 -10  -3 7831.94 718.341  28
   0 -10   4 8251.32 734.562  40
   0 -10  -4 9736.45 815.502  28
   0 -10   5-76.2219 173.399  39
   0 -10   5 88.7767 114.481  40
   0 -10  -5 324.925 204.966  28
   0 -10   6 1284.61 298.939  39
   0 -10   6 849.044 249.556  40
   0 -10  -6 1225.06 317.139  28
   0 -10   7 3747.20 491.305  39
   0 -10   7 3224.07 428.216  52
   0 -10  -7 3676.23 497.294  28
   0 -10   8 12380.5 847.129  52
   0 -10   8 11520.5 842.714  39
   0 -10   9 6.48522 152.970  39
   0 -10   9 189.404 138.399  52
   0  10  -9-9.54249 78.6502  31
   0 -10  10 5742.30 576.787  39
   0 -10  10 5792.98 560.037  52
   0  10 -10 6980.16 645.877  41
   0  10 -10 4709.80 503.244  31
   0  10 -10 6595.10 674.552  32
   0  10 -11 695.485 207.864  41
   0 -10  11 561.816 200.359  39
   0  10 -11 671.869 235.583  32
   0  10 -11 650.276 188.624  31
   0 -10  12 21.6961 123.952  39
   0  10 -12 202.153 116.371  41
   0  10 -12 211.263 137.731  32
   0  10 -12 360.259 149.805  31
   0 -10  13 789.071 177.899  39
   0  10  13 1080.29 237.563  29
   0  10 -13 817.855 181.118  32
   0 -11   0 240.354 166.475  40
   0 -11   0 28.9261 146.515  28
   0 -11   1 3730.66 514.234  40
   0 -11  -1 3983.19 546.916  40
   0 -11  -1 3441.73 494.898  28
   0 -11   1 2789.95 437.687  28
   0 -11  -2 2027.04 388.546  40
   0 -11  -2 2036.86 393.939  28
   0 -11   2 1318.10 299.452  28
   0 -11  -3 7013.11 693.617  40
   0 -11   3 7507.90 722.865  40
   0 -11   3 8367.47 746.400  28
   0 -11  -3 7971.73 750.269  28
   0 -11   4 294.768 165.191  40
   0 -11   4 158.264 147.308  39
   0 -11  -4 420.456 188.165  28
   0 -11   5 10631.9 803.478  39
   0 -11  -5 11679.3 904.613  28
   0 -11   6 3721.62 490.085  39
   0 -11   6 3857.53 493.700  40
   0 -11  -6 3226.17 470.422  28
   0 -11   7 10869.8 812.136  39
   0 -11  -7 9694.05 789.734  28
   0 -11   8 2134.76 367.811  39
   0 -11   9 4397.23 499.802  39
   0  11  -9 4764.18 536.147  41
   0 -11  10 403.120 204.567  39
   0  11 -10 197.307 131.447  41
   0  11 -10 288.361 172.008  32
   0  11 -11 86.8639 117.680  41
   0 -11  11 17.1695 125.056  39
   0  11 -11 62.2182 114.098  32
   0 -11  12 361.393 136.170  39
   0  11  12 169.947 131.638  29
   0  11 -12 88.4008 98.9480  32
   0 -12   0 326.583 183.072  40
   0 -12   0 590.015 234.907  28
   0 -12  -1 12087.8 925.958  40
   0 -12   1 11577.0 907.036  40
   0 -12  -1 11208.0 882.192  28
   0 -12   1 8642.79 760.828  28
   0 -12  -2 71.6748 141.222  40
   0 -12   2-161.368 151.832  40
   0 -12   2-65.0835 120.282  28
   0 -12  -2 260.241 169.478  28
   0 -12   3 111.594 160.916  39
   0 -12  -3-114.686 156.253  40
   0 -12   3 122.997 166.501  40
   0 -12  -3 148.351 124.222  28
   0 -12   3 83.7155 143.304  28
   0 -12   4 270.379 177.147  40
   0 -12  -4 327.070 176.981  40
   0 -12   4 485.626 195.277  39
   0 -12  -4 138.540 161.893  28
   0 -12   5 2013.24 362.658  39
   0 -12   5 2332.78 394.327  40
   0 -12  -5 2039.92 384.822  28
   0 -12   6-96.3235 127.979  40
   0 -12   6 204.333 159.333  39
   0 -12  -6 75.8409 132.882  28
   0 -12   7 626.649 223.533  39
   0 -12  -7 839.079 252.508  28
   0 -12   8 1556.97 300.074  39
   0  12  -9 1429.30 266.081  41
   0 -12   9 2191.78 341.035  39
   0  12  -9 2269.80 355.442  32
   0 -12  10 612.587 190.278  39
   0  12 -10 827.708 193.758  41
   0  12 -10 587.264 180.326  32
   0 -12  11 3879.60 349.033  39
   0  12 -11 3628.22 352.331  32
   0 -13   0-94.6605 178.356  40
   0 -13   0 26.2667 153.058  28
   0 -13  -1 283.940 187.105  40
   0 -13   1 535.451 204.966  40
   0 -13   1 596.177 214.788  28
   0 -13  -1 623.206 234.962  28
   0 -13   2 2259.10 396.742  40
   0 -13  -2 2768.45 440.438  40
   0 -13  -2 2043.24 377.808  28
   0 -13   2 2955.30 434.706  28
   0 -13   3 15649.0 991.596  40
   0 -13  -3 17266.3 1022.72  40
   0 -13  -3 15751.3 1011.61  28
   0 -13  -4 5733.45 567.554  40
   0 -13   4 5922.57 545.506  39
   0 -13   4 5945.83 599.188  40
   0 -13  -4 6508.56 650.458  28
   0 -13   5 5439.13 518.254  39
   0 -13   5 5619.87 559.110  40
   0 -13  -5 5611.11 590.688  28
   0 -13   6 9339.04 657.284  39
   0 -13  -6 9171.50 716.766  28
   0 -13   7 799.420 220.076  39
   0 -13  -7 852.686 209.981  28
   0  13  -8 545.104 166.341  41
   0 -13   8 499.214 166.649  39
   0 -13   9 574.259 162.539  39
   0  13  -9 637.374 172.028  32
   0 -14   0 4088.08 499.517  40
   0 -14   0 4181.94 491.212  28
   0 -14  -1 4728.99 523.408  40
   0 -14   1 4475.74 522.913  40
   0 -14  -1 4080.19 489.071  28
   0 -14   2 6063.98 594.339  40
   0 -14  -2 5718.93 562.375  40
   0 -14  -2 5841.75 579.259  28
   0 -14  -3 784.535 220.220  40
   0 -14   3 1005.70 251.967  40
   0 -14  -3 971.031 253.639  28
   0 -14   4 5085.66 508.408  40
   0 -14  -4 4983.21 518.369  28
   0 -14   5 122.980 98.4833  40
   0 -14  -5 43.7400 116.924  28
   0 -14   6 907.536 196.797  40
   0 -14   6 869.282 189.909  39
   0 -14  -6 931.099 223.246  28
   0 -14   7 28.8462 96.0780  39
   0  14  -8 107.598 103.883  32
   0 -15   0 19.7652 110.591  40
   0 -15   1 676.124 200.654  40
   0 -15  -1 721.125 201.380  40
   0 -15  -2 1191.33 239.866  40
   0 -15   2 973.795 217.206  40
   0 -15   3 1104.96 228.676  40
   0 -15   4 4455.27 399.731  40
   1   0 -17-57.6468 82.1534  27
   1   0 -17 45.7695 81.6586  30
  -1   0  16 66.2522 117.662  38
   1   0 -16 84.5351 113.533  30
   1   0 -16 190.689 135.982  27
   1   0 -15-86.9072 122.157  30
   1   0 -15-94.8301 141.954  31
   1   0 -14-284.639 175.469  31
   1   0 -13-23.5775 115.528  31
   1   0 -12 8067.23 735.240  31
   1   0 -11 8.46271 134.523  31
  -1   0  10 83195.2 4433.21  12
  -1   0   9-560.926 375.109  12
  -1   0   8 23491.5 2379.85   6
   1   0  -8 25716.8 2268.66  22
  -1   0   8 25789.5 2142.82  12
   1   0  -7 1075.57 481.032  22
  -1   0   7-11.1166 425.118   6
  -1   0   7 407.145 294.443  12
  -1   0   6 24366.0 1761.10  12
  -1   0   6 25042.1 2071.09   6
   1   0  -6 23547.0 1812.25  22
   1   0  -6 24725.6 1407.69  20
  -1   0   5 121.831 271.188   6
   1   0  -5-238.475 242.400  22
   1   0  -5 64.2851 78.1099  20
  -1   0   5 269.794 228.932  12
   1   0  -4 184005. 3481.11   5
  -1   0   4 188575. 4603.82   6
   1   0  -4 184650. 4024.95  22
  -1   0   4 175970. 3807.96  12
   1   0  -4 172930. 3834.38   2
   1   0  -3 18.6026 126.344   5
   1   0  -3-47.7608 131.364   2
   1   0  -3 43.2738 59.7285  20
  -1   0   3 196.134 266.562   6
   1   0  -3 239.658 166.802  22
  -1   0   2 305411. 4405.59   6
   1   0  -2 298131. 3488.66  22
   1   0  -2 294614. 2320.49  20
   1   0  -2 298312. 3113.08   5
  -1   0   1 128.211 52.9857  17
  -1   0   1 88.4630 98.0428   6
   1   0  -1 111.486 61.1413  22
   1   0  -1 109.975 78.3780   3
  -1   0   0 367784. 2159.75   6
  -1   0   0 402106. 2422.51   1
  -1   0  -1 118.907 64.9675   4
   1   0   2 107250. 1995.84   6
   1   0   2 103509. 1588.13   7
   1   0   3 6.16669 158.157   6
  -1   0  -3 36.1288 148.781  11
   1   0   4 663071. 7210.06  12
  -1   0  -4 672661. 7405.92  11
   1   0   5 28.3225 220.699   6
  -1   0  -5 221.553 181.672  11
  -1   0  -5-315.454 254.216  22
   1   0   5 133.595 245.220  12
  -1   0  -6 2741.54 574.787  11
  -1   0  -6 2122.29 597.292  22
   1   0   6 2301.39 627.836   6
   1   0   6 1986.77 528.581  12
   1   0   7-236.067 259.584  12
  -1   0  -7 347.734 243.928  22
  -1   0  -8 34927.3 2667.19  22
   1   0   8 35686.9 2525.18  12
  -1   0  -8 34759.8 2536.71   4
   1   0   9-1256.03 553.543  12
  -1   0  -9-165.112 321.899  22
  -1   0  -9-519.004 393.740   4
  -1   0 -10 2177.88 735.636   4
   1   0  10 1048.13 657.068  12
  -1   0 -11-268.728 153.577  36
  -1   0 -11 155.742 141.156  31
  -1   0 -12 36085.5 1512.10  36
  -1   0 -12 36853.1 1521.13  31
  -1   0 -13-77.1376 123.304  36
  -1   0 -13 163.590 176.119  31
  -1   0 -14 13873.6 920.411  31
  -1   0 -15 40.5308 125.496  31
  -1   0 -16 1452.77 270.698  30
   1   0  17-76.7288 128.728  38
  -1   0 -17-12.6367 67.4925  27
  -1   0 -17 28.0885 90.9648  30
  -1   1  17 1108.13 206.569  38
   1  -1 -17 749.273 170.767  27
   1   1 -17 849.642 190.164  27
   1   1 -17 647.491 157.719  30
   1  -1 -17 689.355 162.203  30
  -1  -1  16 268.478 142.489  38
  -1   1  16 326.835 168.621  38
   1  -1 -16 59.7257 97.5238  30
   1  -1 -16 255.993 134.495  27
  -1   1  16 58.2899 125.768  23
   1   1 -16 436.561 155.384  30
  -1   1  15 161.821 171.744  23
   1   1 -15 164.489 142.431  31
   1  -1 -15 88.2522 128.136  30
   1  -1 -15 220.776 173.224  27
   1  -1 -14 1943.26 368.267  31
   1   1 -14 1906.68 368.985  31
   1  -1 -14 2273.33 384.097  30
   1   1 -13-246.380 164.740  31
   1  -1 -13-41.8298 159.895  31
   1   1 -12 9491.50 793.580  31
   1  -1 -12 9302.07 786.019  31
   1   1 -11 1626.38 320.398  31
   1  -1 -11 1570.92 319.042  31
   1   1 -10 1687.25 739.691  22
  -1   1  10 2612.29 845.522  12
  -1  -1  10 2875.32 828.392  12
  -1  -1   9 4981.00 992.322  12
  -1   1   9 4660.96 1003.87  12
  -1   1   9 6535.16 1379.29   6
   1   1  -9 3208.41 943.753  22
  -1  -1   8 4799.03 911.712  12
  -1   1   8 3777.08 887.908  12
  -1   1   8 3194.49 908.354   6
   1   1  -8 3526.58 884.033  22
   1   1  -7 2915.77 754.737  22
  -1   1   7 2632.53 671.340  12
  -1  -1   7 3730.10 767.132  12
   1  -1  -7 1745.09 456.874  20
  -1   1   7 3274.97 823.734   6
  -1  -1   6 46199.4 2332.22  12
  -1   1   6 46853.7 2520.00  12
   1  -1  -6 46380.4 2105.97  20
   1   1  -6 46636.4 1774.48  20
  -1   1   6 48601.1 2949.44   6
   1   1  -6 48720.5 2712.26  22
   1   1  -5 56659.6 2383.52   5
   1   1  -5 61165.4 2797.23  22
   1   1  -5 53636.5 2445.67   2
  -1   1   5 59246.0 2579.84  12
  -1   1   5 65219.4 3078.00   6
  -1  -1   5 59417.0 2381.65  12
   1   1  -4 304351. 5635.73  22
   1   1  -4 304259. 5114.37   2
   1  -1  -4 302396. 4910.54   2
   1   1  -4 298763. 4874.54   5
  -1  -1   3 268057. 3867.76  12
   1   1  -3 266025. 4094.69   5
   1  -1  -3 275108. 4035.92   2
   1   1  -3 275149. 2493.00  11
   1   1  -3 261562. 4178.58   2
   1   1  -3 266245. 4664.63  22
   1  -1  -3 260428. 3135.35  16
   1  -1  -3 259121. 2997.31   5
   1   1  -2 39901.0 1552.70  22
   1  -1  -2 40980.7 1116.86  16
   1  -1  -2 42078.4 889.018   5
   1   1  -2 43502.8 1420.07   5
  -1  -1   2 40031.0 1447.17   1
   1  -1  -2 41889.2 1240.61  20
   1  -1  -2 40918.7 1294.63   2
  -1  -1   2 39846.8 1257.30  12
  -1  -1   1 1118.05 172.845  13
  -1  -1   1 1430.91 236.466   1
   1   1  -1 1205.58 192.640   9
   1  -1  -1 1118.50 135.672  13
   1  -1  -1 1441.39 188.836   3
   1   1  -1 1044.48 186.603   3
  -1  -1   0 265083. 2730.76   1
  -1   1   0 266738. 1959.42  15
   1   1   1 38396.0 773.363  16
  -1   1  -1 39749.9 977.566   4
  -1  -1  -1 40887.1 1115.71   4
   1  -1   2 10506.9 662.566   7
  -1  -1  -2 11459.9 714.733   4
  -1   1  -2 10449.5 692.310  14
  -1   1  -3 3911.52 530.501  11
  -1  -1  -3 3969.95 510.153   4
   1  -1   3 4644.74 507.967   7
  -1   1  -4 498226. 7388.18  22
  -1   1  -4 492017. 6381.13  11
  -1  -1  -4 485554. 6565.73  22
   1  -1   5 4705.85 640.740   7
  -1   1  -5 5996.78 781.926  11
  -1  -1  -5 5336.82 814.696  22
  -1   1  -5 5850.24 899.748  22
   1  -1   5 6236.24 768.917  12
   1   1   5 5482.71 818.562   6
   1   1   5 5651.66 796.479  12
  -1   1  -6 786.964 325.491  11
   1   1   6 799.939 352.871  12
   1  -1   6 852.306 332.837  12
   1   1   6 1027.56 462.723   6
  -1   1  -6 104.643 344.752  22
  -1  -1  -6 1480.00 507.727  22
  -1  -1  -7 1633.91 499.116  20
   1  -1   7 2053.95 551.154  12
  -1   1  -7 730.647 417.334  22
   1   1   7 1224.41 487.966   6
  -1   1  -7 678.585 333.381  11
   1   1   7 554.686 308.107  12
   1  -1   8 50590.5 2914.27  12
  -1  -1  -8 44943.7 2883.24   4
  -1  -1  -8 36132.8 2474.14  20
   1   1   8 55803.8 3242.97  12
  -1   1  -8 54756.1 3410.07  22
   1   1   8 39581.3 2912.75   6
   1  -1   9 8157.11 1280.51  12
  -1  -1  -9 8470.01 1391.35   4
   1   1   9 8774.06 1381.86  12
  -1  -1  -9 9611.18 1368.16  20
  -1   1  -9 8279.31 1352.56   4
  -1   1  -9 8434.65 1466.19  22
  -1  -1 -10 9218.52 1530.29   4
  -1   1 -10 9369.09 1607.28  22
   1   1  10 9929.46 1592.85  12
   1  -1  10 9118.99 1465.86  12
  -1   1 -10 10112.3 1562.93   4
  -1   1 -11 2259.97 374.628  36
  -1  -1 -11 2453.65 389.412  36
  -1  -1 -11 2021.11 355.034  31
  -1   1 -11 2240.61 376.646  31
  -1   1 -12 7608.66 696.860  36
  -1  -1 -12 7584.77 706.992  36
  -1  -1 -12 6467.88 643.170  31
  -1   1 -12 7139.09 680.997  31
  -1  -1 -13 3656.95 492.697  36
  -1  -1 -13 3875.36 508.823  31
  -1   1 -13 3898.63 508.272  31
  -1   1 -14 10147.0 789.968  31
  -1  -1 -14 10577.1 799.551  31
  -1  -1 -15 1140.18 282.926  30
  -1   1 -15 1104.63 268.140  31
  -1  -1 -16 897.875 210.895  27
  -1  -1 -16 407.302 157.938  30
  -1   1 -16 348.711 159.022  31
  -1   1 -16 733.279 210.070  30
   1   1  17 217.676 124.946  38
  -1   1 -17 245.925 106.512  27
  -1   1 -17-6.91454 76.8326  30
  -1  -1 -17 96.5730 90.3966  30
  -1   2  17 1481.61 237.651  38
   1   2 -17 1221.31 211.201  27
   1  -2 -17 1055.24 181.955  30
   1   2 -17 1304.12 202.504  30
   1  -2 -17 1323.58 207.182  27
  -1   2  16 1515.71 288.254  38
   1  -2 -16 1356.17 259.484  27
  -1   2  16 1217.59 246.609  23
   1  -2 -16 1166.22 245.096  30
   1   2 -16 1057.85 239.056  31
   1  -2 -15 799.508 232.491  30
   1   2 -15 544.602 202.663  31
   1  -2 -15 447.553 188.828  27
  -1   2  15 968.972 263.241  23
   1   2 -14 320.875 190.802  31
   1  -2 -14 453.419 225.912  27
   1  -2 -14 143.347 142.659  30
   1  -2 -13 1410.15 319.487  30
   1   2 -13 1191.85 295.047  31
   1  -2 -13 1026.50 295.849  31
  -1  -2  12 4002.21 490.094  52
   1   2 -12 3797.31 515.363  31
   1  -2 -12 3775.99 510.041  31
  -1  -2  11 3228.32 441.244  52
   1   2 -11 3437.92 467.317  32
   1  -2 -11 3298.95 451.930  31
   1   2 -11 4552.13 543.564  31
  -1  -2  10 3981.45 1009.67   1
   1   2 -10 5632.56 1261.07  22
  -1   2  10 6991.05 1367.09  12
  -1   2  10 4755.58 1304.60   6
  -1   2   9-67.9986 341.664  12
  -1  -2   9 726.178 431.002  12
  -1  -2   9-766.596 413.365   1
   1   2  -9-627.729 495.483  22
  -1   2   9 204.945 283.107   6
  -1   2   8 89539.1 4246.36  12
  -1  -2   8 56835.3 3326.33   1
  -1   2   8 65900.9 4153.85   6
   1   2  -8 97814.3 4634.27  22
  -1  -2   8 87883.7 3758.40  12
  -1   2   7 33767.2 2425.81  12
  -1  -2   7 32494.9 2094.63  12
   1   2  -7 37758.9 2687.57  22
  -1   2   7 38917.5 2952.78   6
   1  -2  -7 36212.5 2182.61  20
  -1   2   6 35505.8 2288.63  12
  -1  -2   6 34639.6 1953.45  12
   1  -2  -6 35739.5 2004.91  20
   1   2  -6 38521.5 2548.73  22
   1   2  -5 45363.0 2271.97   2
   1   2  -5 45095.7 1515.79  11
  -1  -2   5 43427.1 1956.24  12
   1   2  -5 44483.7 2543.02  22
   1  -2  -5 45020.8 2073.44  20
   1  -2  -5 45388.6 1444.21  10
   1  -2  -5 44118.3 1399.87  16
   1   2  -5 45942.2 2300.55   5
  -1   2   5 45458.3 2358.16  12
   1  -2  -4 39377.8 1229.91  16
   1   2  -4 40138.5 1931.41   2
   1   2  -4 42588.7 1294.29  11
   1  -2  -4 41109.4 1810.79  20
   1  -2  -4 41178.2 1160.50  10
   1   2  -4 40780.9 1983.86   5
  -1  -2   4 38271.3 1923.82   1
   1   2  -4 40401.8 2248.71  22
  -1   2   4 41123.7 2042.60  12
   1  -2  -3 292432. 3138.16  16
   1   2  -3 273897. 5265.61  22
  -1  -2   3 284723. 3749.81  12
   1  -2  -3 287685. 4362.75  20
   1   2  -3 303808. 4643.77   2
   1  -2  -3 278902. 4019.50   2
  -1  -2   3 287578. 4622.93   1
  -1   2   3 295029. 4828.42  12
   1   2  -3 294421. 4794.63   5
   1   2  -3 305207. 3981.10  18
  -1  -2   2 39381.1 1373.50  15
   1   2  -2 38378.0 923.724  17
   1   2  -2 37863.5 1550.60   9
   1  -2  -2 39511.7 1213.16   2
   1   2  -2 38657.8 1548.35   5
  -1  -2   2 39322.2 1494.08   1
   1  -2  -2 37926.6 1107.48  16
  -1  -2   2 39185.5 1141.56  12
   1  -2  -2 38678.9 1456.67  20
  -1   2   2 39621.7 1531.73  12
   1  -2  -1 250329. 3006.55  13
   1   2  -1 245417. 2952.81   3
   1   2  -1 244694. 3447.09   5
   1   2  -1 244955. 3334.99   9
  -1  -2   1 249453. 3068.50  15
  -1  -2   1 241431. 3289.62   1
  -1   2   1 238021. 3121.96  12
   1  -2  -1 244799. 2149.52   2
   1  -2   0 160519. 1752.12  19
  -1  -2   0 158512. 2581.71   1
  -1  -2   0 160446. 2418.10  20
  -1  -2   0 156161. 2463.70   8
  -1   2  -1 192886. 3044.11  21
   1  -2   1 215908. 1661.55   1
  -1   2  -1 215125. 2110.92   4
  -1  -2  -1 199044. 3058.86   8
  -1   2  -2 299980. 3399.85   4
  -1  -2  -2 295624. 3710.84   4
  -1  -2  -2 299254. 3990.02  10
   1  -2   2 294551. 2848.69   1
  -1   2  -2 293334. 4051.10  21
   1  -2   3 35195.7 1594.51   7
  -1   2  -3 34742.1 1735.59  18
  -1  -2  -3 32440.7 1433.42  10
  -1  -2  -3 33742.3 1471.50   4
   1  -2   3 31842.8 1200.98  12
   1  -2   4 185871. 4050.49   7
  -1   2  -4 176776. 4288.39  18
   1   2   4 178446. 4163.81  12
  -1  -2  -4 173498. 3622.73  10
  -1  -2  -4 175302. 4106.80  20
  -1   2  -4 167333. 4701.26  22
  -1  -2  -4 173489. 3804.47   4
  -1   2  -5 2169.19 585.710  22
  -1  -2  -5 3032.02 590.916   4
  -1  -2  -5 3411.90 657.640  20
   1   2   5 4261.33 732.192  12
   1  -2   5 2994.28 505.696  12
   1  -2   5 3572.52 631.615   7
  -1   2  -5 3174.19 580.332  11
   1  -2   6-278.810 247.610   7
  -1  -2  -6-23.9097 167.873   4
  -1  -2  -6 1905.73 547.392  20
  -1   2  -6-73.0926 164.401  11
   1  -2   6-28.0821 146.198  12
   1   2   6-159.247 250.377  12
  -1   2  -6 2450.04 705.132  22
  -1  -2  -7 1995.90 522.256  10
   1   2   7 1394.85 525.821  12
  -1  -2  -7 713.197 363.541   4
  -1   2  -7 1562.96 552.725  22
   1  -2   7 1688.42 505.932  12
  -1   2  -7 1046.13 410.203  11
  -1  -2  -7 1884.48 619.330  20
   1   2   7 1712.39 626.061   6
   1  -2   8 21161.8 1835.38  12
  -1   2  -8 21587.3 2214.31  22
  -1  -2  -8 15788.2 1705.29  20
   1   2   8 21211.5 2080.08  12
   1   2   8 21689.4 2237.94   6
  -1  -2  -8 20034.6 1954.97   4
   1   2   9 80496.5 4613.15   6
  -1   2  -9 71801.1 3980.60   4
  -1   2  -9 74662.0 4331.63  22
   1  -2   9 77750.2 3795.35  12
  -1  -2  -9 68601.3 3890.34   4
   1   2   9 74413.4 4158.59  12
   1   2  10 8451.93 1515.70  12
  -1   2 -10 9602.86 1573.91   4
  -1   2 -10 9287.70 1617.30  22
  -1  -2 -10 7457.25 1331.37   4
  -1   2 -11 47335.6 1690.19  36
   1  -2  11 47402.5 1637.61  52
  -1  -2 -11 48891.6 1753.48  36
  -1   2 -11 44901.6 1678.52  41
  -1   2 -11 47772.1 1721.70  31
  -1  -2 -11 47232.9 1681.22  31
  -1   2 -11 44588.4 1661.15  32
  -1  -2 -12 1387.59 318.594  36
  -1  -2 -12 1686.45 332.396  31
  -1   2 -12 1084.88 292.104  31
  -1  -2 -13 2.91401 82.6310  36
  -1  -2 -13 283.311 141.701  31
  -1   2 -13 91.7696 135.213  31
  -1  -2 -13 271.951 169.725  30
  -1  -2 -14 2267.76 369.181  36
  -1   2 -14 2789.43 431.111  31
  -1  -2 -14 2628.19 429.321  30
  -1  -2 -15 4.15083 105.765  27
  -1  -2 -15 74.5359 121.234  30
  -1   2 -15-9.10891 122.205  31
  -1  -2 -16 1215.78 253.205  30
  -1  -2 -16 945.051 202.852  27
  -1   2 -16 1312.69 256.965  31
   1   2  16 1224.57 258.530  23
   1   2  17 2288.70 281.960  38
  -1   2 -17 2062.84 247.119  27
  -1   2 -17 2242.79 269.779  30
  -1  -2 -17 2402.99 277.572  30
  -1   3  17 145.563 118.226  38
   1   3 -17 225.282 112.297  27
  -1   3  16 327.381 174.658  38
   1   3 -16 169.778 137.755  31
   1  -3 -16 280.250 136.565  27
   1  -3 -16 212.704 128.367  30
  -1   3  16 351.397 184.968  23
   1  -3 -15 1700.14 317.567  30
   1   3 -15 1473.45 302.739  31
  -1   3  15 1958.51 361.120  23
   1  -3 -15 1844.15 331.592  27
   1   3 -14 3619.17 479.615  31
   1  -3 -14 4342.73 538.189  30
  -1   3  14 4131.81 533.717  29
   1  -3 -14 4054.33 519.736  27
  -1  -3  13 19.4630 144.476  52
   1  -3 -13 24.4816 135.104  27
   1  -3 -13 162.194 166.405  30
   1   3 -13 282.524 184.178  31
   1   3 -12 16328.5 1032.65  31
   1  -3 -12 15326.5 1016.84  30
  -1  -3  11 861.003 259.465  39
  -1  -3  11 1049.12 259.773  52
   1   3 -11 699.989 245.061  41
   1   3 -11 1214.42 287.135  32
   1  -3 -11 988.621 274.900  31
   1  -3 -11 1119.60 284.589  30
   1   3 -11 1210.35 286.403  31
  -1   3  10 1339.26 673.367  12
   1   3 -10 326.059 497.004  22
  -1  -3  10 1656.22 667.791   1
   1  -3 -10 744.139 431.334   4
  -1   3  10 2409.26 946.987   6
  -1   3   9 10496.9 1622.35  12
  -1   3   9 5993.15 1379.69   6
   1   3  -9 12325.0 1824.41  22
  -1  -3   9 8343.70 1366.40   1
  -1   3   8 2513.94 851.657   6
   1  -3  -8 3964.44 846.706  20
  -1   3   8 3738.98 979.157  12
   1   3  -8 5029.76 1129.57  22
  -1  -3   8 3690.56 854.267   1
  -1   3   7 18274.0 1846.11  12
   1  -3  -7 13435.7 1444.98  20
   1   3  -7 17090.4 1911.64  22
  -1  -3   7 12283.5 1449.79   1
  -1  -3   6 91477.5 3052.96  12
   1  -3  -6 93863.7 3531.37  20
  -1  -3   6 90355.7 3610.76   1
   1   3  -6 99735.8 4389.54  22
  -1   3   6 94269.0 3888.43  12
   1   3  -6 95979.0 3845.65   5
  -1  -3   5 142070. 4113.94   1
   1  -3  -5 140720. 4031.88  20
   1   3  -5 148481. 4195.62   2
   1   3  -5 155058. 4538.64   5
   1   3  -5 141145. 4918.29  22
  -1  -3   5 145565. 3409.28  12
  -1   3   5 150521. 4510.10  12
  -1   3   4 100989. 3346.08  12
  -1  -3   4 101545. 3166.66   1
   1   3  -4 102377. 3418.37   5
   1   3  -4 100817. 3137.32   2
   1   3  -4 98563.4 3692.18  14
   1  -3  -4 101123. 3172.59  20
  -1  -3   4 102020. 2462.75  12
   1   3  -4 94799.0 3734.11  22
   1   3  -3 147357. 3364.31   2
   1  -3  -3 145801. 3544.56  20
  -1  -3   3 142544. 3369.73   1
   1   3  -3 140776. 4027.68  14
   1   3  -3 142988. 3673.56   5
  -1   3   3 144188. 3576.25  12
   1   3  -2 4322.53 596.282   5
   1   3  -2 5109.41 325.113  21
   1   3  -2 4460.19 621.469   9
  -1  -3   2 3670.47 504.616   1
  -1   3   2 4326.21 554.009  12
  -1  -3   2 4629.18 598.223  13
   1   3  -2 2949.29 369.432  17
  -1  -3   2 4048.01 463.734  15
  -1  -3   1 9227.39 743.682   1
   1   3  -1 8964.48 770.814   5
   1   3  -1 9425.92 805.239   9
   1  -3  -1 6288.22 539.795  19
  -1   3   1 5874.12 531.757  12
   1   3  -1 5830.92 496.396   3
  -1   3   0 902.309 262.761  21
  -1  -3   0 603.689 208.005   7
  -1   3   0 538.766 138.929  12
  -1  -3   0 802.709 215.963  20
   1  -3   0 600.271 146.162  19
  -1  -3   0 609.270 184.263   8
  -1  -3   0 465.165 200.329   1
   1  -3   1 3074.90 290.626   1
  -1  -3  -1 2560.46 388.140   8
  -1   3  -1 2975.45 495.586  17
  -1   3  -1 2847.73 440.638  21
  -1  -3  -2 1115.12 252.741   4
   1  -3   2 815.658 175.416   1
  -1   3  -2 873.776 270.463  21
  -1   3  -2 592.277 155.991   4
   1  -3   3 9099.18 663.253   1
  -1  -3  -3 13662.0 1091.93  19
  -1  -3  -3 13501.3 1143.53  20
  -1   3  -3 14656.2 1192.41  14
  -1  -3  -3 13832.2 954.428   4
   1   3   3 14481.6 1132.31  12
  -1   3  -3 13261.2 1156.45  18
   1  -3   3 14031.2 699.312  12
   1  -3   3 13934.1 1142.40   7
  -1   3  -4 3011.90 738.862  22
  -1  -3  -4 2754.39 552.376  19
  -1   3  -4 2091.19 529.762  14
   1  -3   4 1562.62 348.208   1
   1   3   4 2624.72 561.781  12
  -1  -3  -4 1549.19 445.404  20
  -1  -3  -4 2513.88 476.428  10
   1  -3   4 2831.29 400.172  12
  -1   3  -4 3003.57 602.492  18
  -1  -3  -4 2935.07 523.247   4
   1  -3   4 2505.16 541.443   7
  -1   3  -5 22254.8 2001.31  22
  -1  -3  -5 21324.5 1621.10  19
   1  -3   5 21744.2 1646.03   7
  -1  -3  -5 22058.3 1554.03   4
   1   3   5 23222.6 1769.04  12
  -1  -3  -5 20726.9 1660.55  20
  -1  -3  -5 21613.3 1453.93  10
  -1   3  -5 21947.5 1727.62  18
   1  -3   5 14339.7 1167.81   1
   1  -3   6 114167. 4037.52   7
   1  -3   6 100890. 3437.56   1
   1   3   6 105952. 4098.92  12
  -1   3  -6 109340. 3714.66  11
  -1  -3  -6 105720. 4031.67  20
  -1   3  -6 107889. 4621.12  22
  -1  -3  -6 109893. 3517.18  10
  -1  -3  -6 103523. 3716.20   4
  -1   3  -7 166179. 6040.06  22
  -1  -3  -7 124242. 4665.84  20
  -1   3  -7 109843. 3947.60  11
   1  -3   7 100983. 3810.27   1
  -1  -3  -7 104914. 3711.63  10
   1   3   7 164603. 5544.35  12
  -1  -3  -7 152125. 4960.28   4
  -1  -3  -8 2647.07 732.032  20
  -1   3  -8 3378.86 801.259   4
  -1  -3  -8 4438.60 936.443   4
   1   3   8 5687.16 1202.34   6
  -1  -3  -8 4205.06 934.686  19
   1   3   8 4274.52 1016.61  12
  -1   3  -8 6365.54 1250.77  22
   1   3   9 31367.3 2790.25  12
  -1   3  -9 20184.9 2121.22   4
  -1  -3  -9 30860.2 2680.58  19
  -1   3  -9 31216.1 2891.50  22
  -1  -3  -9 28478.6 2545.57   4
  -1  -3  -9 25960.8 2409.79  20
  -1  -3 -10 1429.12 596.463   4
  -1   3 -10 2387.04 798.785   4
  -1   3 -10 1042.39 661.872  22
  -1  -3 -10 986.593 553.409  19
   1   3  10 1140.63 613.849  12
  -1  -3 -10 935.644 572.541  20
  -1  -3 -11 21242.0 1176.77  36
  -1   3 -11 20551.6 1147.20  41
   1  -3  11 20936.1 1111.41  52
  -1   3 -11 20654.4 1147.39  31
  -1   3 -11 20822.2 1149.66  32
  -1  -3 -11 20982.2 1119.96  31
  -1  -3 -12 2961.60 453.244  36
   1  -3  12 4583.75 544.927  52
  -1   3 -12 4831.04 566.065  41
  -1  -3 -12 4532.59 560.309  30
  -1  -3 -12 3816.10 494.120  31
  -1   3 -12 4154.39 525.856  32
  -1   3 -12 4526.25 552.579  31
  -1  -3 -13 6267.94 638.419  36
   1  -3  13 6251.33 614.541  52
  -1  -3 -13 6441.13 665.515  30
  -1   3 -13 6867.77 669.223  31
   1  -3  14 112.830 112.872  52
  -1  -3 -14 126.409 113.292  36
  -1   3 -14 336.194 204.371  31
  -1  -3 -14 275.265 112.320  27
  -1  -3 -14 257.550 151.362  30
  -1  -3 -15 601.072 187.279  27
  -1   3 -15 591.282 218.436  31
  -1  -3 -15 551.426 203.860  30
  -1   3 -16-110.838 132.969  31
  -1  -3 -16 102.982 121.218  30
   1   3  17 757.996 173.119  38
  -1  -3 -17 542.312 135.629  30
  -1   3 -17 739.880 157.651  30
  -1   4  16 300.080 167.834  38
   1  -4 -16 119.699 123.596  27
  -1   4  16-96.7855 125.181  23
   1  -4 -16 257.177 128.640  30
   1   4 -16 232.396 136.026  31
  -1   4  15 839.367 246.086  38
   1  -4 -15 1200.74 259.008  27
   1   4 -15 943.154 244.481  31
  -1   4  15 1548.00 313.531  29
   1  -4 -15 1159.93 264.227  30
  -1   4  15 1168.18 305.082  23
   1  -4 -14-27.5063 152.954  27
   1  -4 -14 94.5621 144.798  30
   1   4 -14 47.9857 157.941  31
  -1  -4  13 1726.30 333.546  39
  -1  -4  13 1110.40 267.348  52
   1  -4 -13 1597.82 345.046  27
   1  -4 -13 1088.21 299.140  30
   1   4 -13 1249.36 305.788  31
  -1  -4  12-39.2168 106.636  52
   1   4 -12-167.857 131.788  41
  -1  -4  12 135.810 142.997  39
   1   4 -12-30.9655 126.738  31
   1   4 -12-67.3438 118.953  32
   1  -4 -12 152.763 153.250  27
   1  -4 -12 210.151 154.377  30
  -1  -4  11 3049.11 445.242  39
  -1  -4  11 2631.93 403.977  52
   1   4 -11 2704.74 413.997  41
   1  -4 -11 3629.68 499.619  27
   1  -4 -11 3497.41 483.889  30
   1   4 -11 3423.75 479.562  31
   1   4 -11 2929.94 443.118  32
  -1  -4  10 1327.35 285.378  39
  -1  -4  10 1243.18 283.278  52
   1   4 -10 1216.76 284.156  31
   1  -4 -10 1715.05 344.295  27
   1  -4 -10 1917.65 352.513  30
   1   4 -10 1327.39 308.515  32
   1   4  -9 841.219 606.573  22
   1  -4  -9 662.531 409.059   4
  -1   4   9 1438.63 757.636   6
  -1   4   9 1376.70 756.307  12
   1   4  -8 4517.37 1086.39  22
   1  -4  -8 3593.75 858.522  20
  -1   4   8 5562.04 1184.33  12
  -1  -4   8 5160.36 1020.45   1
   1   4  -7 2266.30 798.852  22
  -1  -4   7 1878.51 578.304   1
  -1   4   7 3214.41 836.860  12
   1  -4  -7 2779.66 705.771  20
   1   4  -6 28659.5 2252.21   5
  -1   4   6 31843.4 2363.77  12
   1   4  -6 25855.2 2409.13  22
   1  -4  -6 28440.0 2118.84  20
  -1  -4   6 27598.8 2011.85   1
  -1  -4   6 28489.1 1900.08  15
  -1  -4   5 38072.4 1981.28  15
  -1   4   5 40765.1 2468.48  12
   1   4  -5 41008.4 2110.68  18
   1   4  -5 38853.3 2446.22   5
   1  -4  -5 36506.3 2242.52  20
   1   4  -5 34156.0 2563.44  14
  -1  -4   5 36761.6 2155.82   1
   1   4  -5 35763.3 2671.26  22
   1   4  -5 37481.3 2184.40   2
   1   4  -4 7677.73 1024.94   5
  -1  -4   4 7083.01 870.453   1
   1  -4  -4 7298.99 947.102  20
  -1  -4   4 7773.81 808.019  15
   1   4  -4 7143.13 1102.34  14
  -1   4   4 7777.99 994.648  12
   1   4  -4 5273.53 712.367  18
   1   4  -4 6359.88 818.630   2
  -1  -4   3 8661.01 890.044   1
  -1  -4   3 9441.58 1011.19  13
   1   4  -3 8610.97 755.802  17
   1   4  -3 6377.09 732.973   2
  -1   4   3 8624.59 939.664  12
   1   4  -3 6645.05 745.912  18
   1   4  -3 9657.62 1141.63  14
   1   4  -3 8417.16 990.121   5
   1   4  -2 9763.91 823.702  17
   1   4  -2 14117.9 723.600  21
  -1   4   2 8923.24 829.577  12
   1  -4  -2 13397.3 1001.65  19
  -1  -4   2 13586.1 1203.83   7
  -1  -4   2 11736.7 1075.77  13
   1  -4  -2 13589.5 1046.03  13
   1   4  -2 14106.7 1227.08   9
   1   4  -2 9956.88 801.433   2
   1   4  -2 14973.8 1210.05   5
  -1  -4   2 14753.4 1088.85   1
   1   4  -1 46635.2 1957.73   5
  -1  -4   1 43782.9 1796.07   1
   1  -4  -1 43812.0 1873.99  13
   1  -4  -1 32411.4 1409.61  19
  -1  -4   1 43969.3 1562.59   8
  -1  -4   1 43294.7 1976.18  13
  -1  -4   1 44379.4 2008.18   7
  -1  -4   0 28756.4 1604.30  13
  -1  -4   0 31432.6 1342.33   8
   1  -4   0 29356.2 1554.57  13
  -1  -4   0 29186.0 1462.30   1
  -1   4   0 29322.0 1559.35  21
   1  -4   0 27330.9 1458.58   7
   1   4   0 24248.9 1296.11   5
  -1   4  -1 5420.71 731.266   9
   1  -4   1 5345.15 709.066  13
  -1  -4  -1 5571.12 609.066   7
   1  -4   1 5034.65 674.011   7
   1   4   1 4333.90 506.832  12
  -1  -4  -1 5328.72 679.946  20
  -1   4  -1 5295.42 750.865  17
  -1   4  -1 6357.61 721.136  21
  -1  -4  -1 5189.71 667.288  19
  -1  -4  -1 5144.89 694.622  13
  -1   4  -2 119655. 3586.13   9
  -1  -4  -2 114542. 3334.77  20
  -1   4  -2 110383. 3386.57  17
  -1  -4  -2 112286. 3221.62  19
   1  -4   2 118443. 3449.92   7
  -1   4  -2 121046. 1889.93   4
  -1   4  -3 40349.7 2181.30  18
  -1  -4  -3 39859.6 1662.96   4
  -1  -4  -3 37753.5 1984.12  19
  -1  -4  -3 38255.5 2074.33  20
   1  -4   3 40686.1 2144.61   7
   1   4   3 40357.9 2021.39  12
  -1   4  -3 39552.3 2231.35   9
   1   4   4 14913.3 1352.19  12
  -1  -4  -4 13148.7 1263.52  19
  -1  -4  -4 12407.8 1275.24  20
   1  -4   4 14070.4 1370.29   7
  -1  -4  -4 12476.0 1052.55   4
   1  -4   4 11562.8 882.813   1
  -1   4  -4 11956.8 1258.83  18
  -1   4  -4 12281.5 1320.76  14
   1   4   5 145171. 4626.32  12
  -1   4  -5 138074. 4548.11  18
  -1  -4  -5 128782. 4225.38  19
  -1  -4  -5 135800. 4493.87  20
   1  -4   5 140362. 4556.17   7
  -1  -4  -5 123309. 3721.30   4
  -1   4  -5 126771. 4580.91  14
  -1   4  -5 127806. 5082.32  22
  -1  -4  -6 9039.84 1119.66   4
  -1   4  -6 5973.52 936.338  11
  -1   4  -6 9071.84 1444.25  22
   1   4   6 10055.2 1348.90  12
  -1  -4  -6 9848.54 1313.21  20
   1  -4   6 8760.33 1210.07   7
  -1   4  -6 6983.78 1073.68  18
  -1  -4  -6 9149.38 1227.51  19
  -1  -4  -7 8690.11 1184.21   4
  -1  -4  -7 8378.88 1282.19  20
  -1   4  -7 9413.24 1561.67  22
   1   4   7 7714.59 1275.81  12
  -1   4  -7 6882.95 1068.85   4
  -1  -4  -7 8225.79 1260.72  19
   1   4   8 2983.62 905.718   6
  -1  -4  -8 1288.87 536.829  20
  -1   4  -8 2247.22 650.211   4
  -1  -4  -8 2408.12 765.614  19
   1   4   8 2609.03 810.852  12
  -1   4  -8 2646.29 804.471  22
  -1  -4  -8 2741.84 754.391   4
  -1  -4  -9 49012.8 3458.98  20
  -1   4  -9 50678.0 3361.02   4
  -1  -4  -9 47423.3 3430.78  19
   1   4   9 46934.2 3531.15  12
  -1  -4  -9 48077.8 3300.82   4
  -1   4  -9 52448.7 3861.36  22
  -1  -4 -10 28475.5 1345.84  36
  -1   4 -10 30621.7 1399.56  46
   1  -4  10 28052.3 1276.14  52
  -1   4 -10 27842.5 1318.47  41
  -1  -4 -10 27789.0 1313.77  30
  -1   4 -10 27064.3 1295.51  32
  -1   4 -10 29517.6 1353.02  31
   1  -4  11 10560.7 806.717  52
  -1   4 -11 15338.6 1011.24  41
  -1  -4 -11 11295.9 868.279  36
  -1  -4 -11 15829.4 1034.01  30
  -1   4 -11 14183.0 965.703  31
  -1   4 -11 14843.5 991.167  32
  -1  -4 -12 1904.48 358.295  36
  -1   4 -12 2578.63 429.658  41
   1  -4  12 1922.20 347.933  52
  -1  -4 -12 2533.23 431.238  30
  -1   4 -12 2414.04 415.241  32
  -1   4 -12 2649.65 438.448  31
   1  -4  13 56.0899 114.398  52
  -1  -4 -13 130.258 136.360  36
  -1  -4 -13 168.024 160.728  30
  -1   4 -13 340.234 175.016  31
  -1  -4 -14 1512.34 301.548  36
   1  -4  14 1702.21 323.028  52
  -1  -4 -14 1338.49 310.682  30
  -1   4 -14 1192.06 292.322  31
  -1   4 -15 2132.62 337.961  31
  -1  -4 -15 1895.32 330.018  30
   1   4  16-102.309 129.223  38
  -1  -4 -16-118.116 115.180  30
  -1   4 -16 34.8167 102.235  31
  -1   5  16 1440.40 241.591  38
   1   5 -16 1701.98 258.523  31
   1  -5 -16 1562.38 243.491  30
  -1   5  16 1531.23 246.994  29
  -1   5  16 1686.82 273.027  23
  -1   5  15 577.850 214.334  38
  -1   5  15 601.774 220.822  23
   1  -5 -15 339.132 150.657  27
   1   5 -15 372.095 178.134  31
  -1   5  15 411.768 182.125  29
   1  -5 -15 395.876 188.917  30
  -1   5  14 3007.07 450.240  38
  -1  -5  14 2205.95 336.592  39
   1   5 -14 4047.23 493.883  31
   1  -5 -14 3428.19 455.543  30
   1  -5 -14 4058.47 468.153  27
  -1  -5  13 3090.41 446.050  39
  -1  -5  13 2729.80 425.999  52
   1  -5 -13 3387.24 484.839  30
   1  -5 -13 3184.67 461.127  27
   1   5 -13 3263.60 458.982  31
  -1  -5  12 11247.3 842.146  52
  -1  -5  12 8215.27 714.484  39
   1   5 -12 7536.86 692.905  41
   1   5 -12 8881.95 770.200  32
   1   5 -12 9021.65 773.183  31
   1  -5 -12 11244.1 876.450  30
   1  -5 -12 11120.3 861.359  27
  -1  -5  11 1821.59 347.337  52
   1   5 -11 1727.25 335.685  41
  -1  -5  11 1501.07 323.630  39
   1   5 -11 2616.57 421.292  31
   1  -5 -11 2373.71 421.765  30
   1   5 -11 2788.23 445.062  32
   1  -5 -11 2611.10 434.013  27
   1  -5 -10 9433.55 763.984  36
  -1  -5  10 7820.76 690.487  52
  -1  -5  10 8726.14 723.970  39
   1   5 -10 8917.71 757.444  41
   1   5 -10 9151.00 778.190  32
   1   5 -10 8702.38 746.630  31
   1  -5 -10 8690.22 757.253  30
   1  -5 -10 9940.69 790.635  27
   1  -5  -9 2028.22 733.943  19
  -1   5   9 1752.44 782.455  12
   1   5  -9 1657.60 780.242  22
  -1   5   9 2660.36 1091.17   6
  -1  -5   8 5489.97 1055.08  13
  -1   5   8 5207.11 1173.98  12
   1  -5  -8 4670.67 1053.70  19
   1   5  -8 4909.17 1225.04  22
   1   5  -7-10.1541 387.166  22
   1  -5  -7-115.496 242.029  19
  -1  -5   7-27.3649 98.2953   1
   1   5  -6 17340.9 1864.92   5
  -1   5   6 12501.1 1553.48  12
   1  -5  -6 10953.4 1398.97  19
  -1  -5   6 9879.79 1234.53   1
  -1  -5   6 11719.4 1434.74  13
   1   5  -6 15007.0 1992.81  22
   1   5  -5 11574.3 1587.67  14
  -1  -5   5 11264.9 1331.22  13
   1   5  -5 15063.0 1880.29  22
  -1   5   5 9640.45 1285.79  12
  -1  -5   5 11214.6 1238.81   1
   1   5  -5 10855.3 1396.36   5
   1  -5  -5 12145.6 1355.34  19
  -1  -5   4 16876.4 1549.40  13
  -1   5   4 20545.4 1680.65  12
   1   5  -4 19251.7 1445.70   2
   1   5  -4 18497.5 1700.23   5
  -1  -5   4 18424.3 1474.73   1
   1   5  -4 20447.1 1952.76  14
   1  -5  -4 18235.5 1524.85  19
   1   5  -4 14320.6 1300.31  18
  -1  -5   3 23641.6 1573.58   1
   1   5  -3 25845.4 2056.51  14
   1   5  -3 25597.1 1544.26  17
   1  -5  -3 27070.4 1439.61   7
   1   5  -3 27048.5 2034.66   9
   1  -5  -3 24008.9 1598.77  19
  -1  -5   3 26217.4 1869.92  13
   1   5  -3 26232.2 1668.73  18
  -1   5   3 28187.6 1772.51  12
   1   5  -3 23101.2 1770.45   5
   1   5  -2 7355.78 1015.29   9
  -1   5   2 6187.18 722.233  12
   1   5  -2 8290.89 751.841   2
   1  -5  -2 7676.13 803.303   7
   1  -5  -2 8226.29 873.826  19
   1   5  -2 8469.38 1007.10   5
  -1  -5   2 8813.68 928.172   1
  -1  -5   2 7084.14 943.614  13
  -1  -5   2 7690.50 985.971   7
   1  -5  -2 7724.69 903.174  13
   1   5  -2 6073.20 765.486  17
  -1  -5   1 26191.7 1727.94   7
  -1  -5   1 24556.4 1689.75  13
   1   5  -1 25865.7 1315.94  21
  -1   5   1 26084.5 1241.42  12
   1   5  -1 23762.7 1562.03   5
   1   5  -1 25074.6 1737.60   9
  -1  -5   1 23879.5 1475.86   1
   1  -5  -1 24973.8 1507.20   7
   1  -5  -1 24915.8 1610.77  13
   1  -5   0 29485.6 1769.59  13
  -1   5   0 31637.3 1806.47  21
  -1  -5   0 30234.6 1736.38   7
   1  -5   0 31596.9 1786.86   7
   1   5   0 32107.3 1094.31   3
  -1  -5   0 28264.6 1858.01  13
  -1  -5  -1 14145.3 1280.55  13
  -1   5  -1 13011.5 1300.83  17
  -1  -5  -1 15649.8 1144.98   7
  -1   5  -1 14616.8 1217.68  21
   1   5   1 9971.48 876.434   5
   1   5   1 15082.4 1007.59  12
  -1   5  -1 15837.9 1403.70   9
   1  -5   1 14438.4 1290.99  13
   1  -5   1 14177.6 1261.97   7
  -1  -5  -1 13781.1 1203.67  20
   1  -5   2 103224. 2390.92   1
  -1  -5  -2 100616. 3352.30  19
   1  -5   2 95773.4 3484.04  13
  -1   5  -2 106442. 3238.61  21
  -1  -5  -2 96472.7 3379.57  20
   1  -5   2 100368. 3532.74   7
  -1   5  -2 100267. 3704.09   9
  -1   5  -2 97316.7 3557.67  17
  -1   5  -3 14715.7 1519.04   9
   1  -5   3 14711.6 1429.15   7
  -1  -5  -3 15285.1 1383.98  19
   1   5   3 14949.9 1303.69  12
  -1   5  -3 14698.0 1246.92  21
  -1   5  -3 12898.5 1346.49  18
  -1  -5  -3 13256.5 1346.73  20
  -1   5  -4 48395.0 2837.74  14
   1   5   4 47267.5 2581.18  12
  -1   5  -4 46195.2 2686.66  18
  -1  -5  -4 43713.7 2564.58  20
   1  -5   4 40706.4 2520.52   7
  -1  -5  -4 43918.3 2468.90  19
  -1  -5  -5 109217. 4147.88  19
   1  -5   5 113681. 4422.11   7
  -1   5  -5 106427. 4522.84  14
  -1  -5  -5 108373. 3509.45   4
  -1  -5  -5 104128. 4227.42  20
  -1   5  -5 105891. 4971.99  22
   1   5   6 2857.30 759.682  12
   1  -5   6 4107.75 892.294   7
  -1   5  -6 3666.77 909.892  14
  -1   5  -6 3194.42 962.552  22
  -1  -5  -6 4554.29 920.193  20
  -1   5  -6 3391.57 840.649  18
  -1  -5  -6 3936.27 760.295   4
  -1  -5  -6 4069.14 873.095  19
   1   5   7 54531.9 3502.93  12
  -1  -5  -7 52467.5 3301.07  19
  -1  -5  -7 53935.5 3405.94  20
  -1  -5  -7 54309.1 3029.44   4
  -1   5  -7 47072.8 3632.34  22
  -1   5  -8 72239.5 4674.20  22
  -1  -5  -8 74359.4 4213.71  20
  -1  -5  -8 65521.1 3926.82  19
   1   5   8 75958.1 4397.53  12
  -1  -5  -8 70629.2 3759.64   4
  -1  -5  -9 312.022 299.323  20
   1   5   9-55.1837 242.821  12
  -1   5  -9-328.062 469.488  22
  -1  -5  -9 78.3507 339.302  19
   1  -5  10 10861.7 799.466  39
  -1   5 -10 10097.7 822.535  41
  -1  -5 -10 10277.5 819.819  36
  -1   5 -10 10156.3 826.050  46
   1  -5  10 10692.0 810.945  52
  -1   5 -10 10553.9 838.004  31
  -1  -5 -10 9580.46 793.751  30
  -1   5 -10 9968.60 821.896  32
  -1  -5 -11 1542.04 336.851  36
   1  -5  11 1279.27 300.057  52
   1  -5  11 1473.01 315.031  39
  -1   5 -11 1928.17 382.604  41
  -1   5 -11 1487.05 353.916  31
  -1   5 -11 1308.86 317.515  32
  -1  -5 -11 1355.52 315.437  30
  -1  -5 -12 3777.56 506.919  36
   1  -5  12 4320.79 533.105  52
  -1   5 -12 3851.16 512.915  41
  -1  -5 -12 3960.59 534.011  30
  -1   5 -12 4592.01 564.141  31
  -1   5 -12 3856.51 515.242  32
  -1  -5 -13 2942.65 432.235  36
  -1   5 -13 2869.65 435.184  41
   1  -5  13 2866.02 425.816  52
  -1   5 -13 2906.84 437.890  31
  -1  -5 -13 2550.28 422.432  30
  -1   5 -13 2173.17 391.403  32
   1  -5  14 3.33362 133.434  52
  -1  -5 -14 115.773 142.374  30
  -1   5 -14-91.3700 169.501  31
  -1   5 -15 1054.08 238.631  31
  -1  -5 -15 1376.93 267.927  30
   1   5  16 154.774 120.314  38
  -1  -5 -16 157.988 110.086  30
  -1   5 -16 124.174 97.6913  31
   1   5  16 148.120 134.283  23
  -1   6  16 321.308 134.256  45
  -1   6  16 348.562 151.986  23
  -1   6  15 3325.60 396.374  38
  -1   6  15 3358.51 421.159  29
  -1   6  15 3555.07 425.520  23
   1   6 -15 2966.65 356.046  31
   1  -6 -15 2690.16 341.889  30
  -1  -6  14-102.009 112.977  39
  -1   6  14 169.147 176.984  38
   1  -6 -14-155.065 136.548  30
   1   6 -14 171.777 133.098  31
  -1  -6  13 184.926 177.306  39
  -1   6  13-220.652 182.280  38
   1   6 -13-301.071 177.370  32
   1   6 -13 28.5047 120.711  31
   1  -6 -13 127.197 139.972  30
   1  -6 -13 109.462 131.929  27
  -1  -6  12-41.0475 129.263  39
  -1  -6  12-60.9889 135.435  52
   1   6 -12 39.2962 125.114  41
   1   6 -12 252.854 167.609  31
   1   6 -12-28.5424 139.824  32
   1  -6 -12 61.3228 104.570  27
   1  -6 -12 49.4625 118.542  30
  -1  -6  11 6999.99 664.603  39
  -1  -6  11 10514.9 816.124  52
   1   6 -11 8960.26 771.453  41
   1  -6 -11 9714.28 818.588  30
   1   6 -11 7812.37 714.171  31
   1   6 -11 6848.26 687.582  32
   1  -6 -11 10895.5 839.868  27
  -1  -6  10 1218.63 292.649  39
  -1  -6  10 939.001 261.669  52
   1   6 -10 1032.01 269.702  41
   1  -6 -10 1071.71 280.612  30
   1   6 -10 999.251 284.179  32
   1   6 -10 564.128 196.900  31
   1  -6 -10 620.864 192.306  27
  -1  -6   9 25557.9 1216.80  39
   1   6  -9 27549.1 1319.52  41
  -1  -6   9 24435.1 1194.33  52
   1   6  -9 25195.0 1237.71  31
   1  -6  -9 27023.3 1266.74  27
   1  -6  -9 25816.7 1273.72  30
   1   6  -8 5056.90 1330.64  22
  -1   6   8 7182.25 1395.89  12
  -1  -6   8 7568.52 1357.50  13
   1  -6  -8 7401.00 1410.27  19
  -1   6   7 7897.67 1408.46  12
   1  -6  -7 7481.15 1292.97  19
  -1  -6   7 4804.88 1027.97  13
   1   6  -7 8206.97 1624.08  22
   1  -6  -6 15514.5 1729.60  19
   1   6  -6 19156.4 2408.38  22
  -1   6   6 14791.3 1779.66  12
  -1  -6   6 13814.0 1657.35  13
   1   6  -6 19946.4 2349.40  14
  -1   6   5 1736.50 582.909  12
  -1  -6   5 413.117 311.275  13
  -1  -6   5 1215.06 435.331   1
   1   6  -5 554.245 366.215   5
   1  -6  -5 701.827 339.276  19
   1   6  -5-104.901 333.047  14
   1   6  -5 869.930 599.901  22
   1   6  -4 23352.2 2054.69   5
  -1  -6   4 22786.1 1745.28   1
  -1   6   4 24194.2 1917.40  12
  -1  -6   4 21769.2 1936.38  13
   1   6  -4 26084.2 2359.96  14
   1   6  -3 18089.5 1884.77  14
   1   6  -3 14989.9 1656.76   9
   1   6  -3 13489.0 1465.69   5
  -1  -6   3 14005.7 1315.01   1
   1   6  -3 10453.2 1170.47  18
  -1   6   3 10847.6 1147.07  12
  -1  -6   3 13246.6 1464.67  13
   1  -6  -3 14199.7 1356.86  19
  -1  -6   2 6065.16 821.897   1
   1   6  -2 4961.26 913.542   9
   1   6  -2 6013.07 874.698  17
   1  -6  -2 5727.41 804.146   7
   1   6  -2 5904.18 927.580   5
   1  -6  -2 5526.54 862.106  13
  -1  -6   2 5314.52 900.716  13
   1  -6  -2 5083.22 762.437  19
   1  -6  -1 4468.94 741.531   7
  -1   6   1 5040.63 856.918  21
   1   6  -1 4230.16 741.214   5
   1   6  -1 5783.10 978.696   9
  -1  -6   1 4327.24 798.993  13
   1  -6  -1 4555.06 766.981  13
  -1  -6   1 4552.81 821.331   7
  -1  -6   1 5367.28 777.756   1
  -1  -6   0 51356.8 2521.90   7
   1  -6   0 51775.4 2565.90   7
  -1   6   0 49052.2 2497.48  21
   1   6   0 52508.0 2383.29   5
   1  -6   0 48218.7 2540.26  13
  -1  -6   0 49134.6 2629.22  13
  -1   6  -1 6714.48 954.724  21
  -1  -6  -1 5037.54 856.381  13
   1  -6   1 4475.27 811.503   7
   1  -6   1 4868.61 831.771  13
  -1   6  -1 5989.47 1010.07  17
   1   6   1 4067.04 634.558   5
  -1   6  -1 5950.36 985.176   9
  -1   6  -2 9181.95 1256.17   9
  -1   6  -2 9340.92 1247.45  17
  -1   6  -2 11010.6 1166.51  21
   1  -6   2 8914.46 1171.20  13
   1  -6   2 10312.6 1250.20   7
  -1   6  -3 40975.2 2254.05  21
   1  -6   3 57321.5 3090.23  13
  -1  -6  -3 55986.1 2864.00  19
  -1  -6  -3 56472.5 2963.45  20
   1   6   3 37761.4 2197.87  12
   1  -6   3 61262.0 3182.89   7
  -1   6  -3 59538.7 3324.43   9
  -1  -6  -4 3450.08 798.178  20
  -1   6  -4 4757.42 1031.06  14
   1  -6   4 4710.52 931.423   7
  -1  -6  -4 3837.81 813.792  19
  -1   6  -4 3121.63 783.561  18
   1   6   4 3723.45 743.539  12
   1   6   5 16.8843 143.629  12
  -1  -6  -5 437.314 343.211  19
  -1   6  -5-34.5866 144.328  18
  -1   6  -5 430.504 458.537  14
  -1   6  -5 59.3549 443.038  22
  -1  -6  -5 88.2460 266.635  20
   1  -6   5 708.854 411.543   7
   1   6   6 6963.04 1222.57  12
  -1  -6  -6 10494.2 1526.26  20
  -1   6  -6 9363.87 1724.50  22
   1  -6   6 10715.9 1563.03   7
  -1   6  -6 12349.3 1783.73  14
  -1   6  -6 7114.44 1231.55  18
  -1  -6  -6 12867.4 1625.16  19
   1   6   7-31.5630 139.747  12
  -1  -6  -7 734.116 477.421  20
  -1  -6  -7 643.825 391.244  19
  -1   6  -7-122.975 421.328  22
  -1   6  -8 509.900 539.708  22
  -1  -6  -8 28.3904 105.441  19
  -1  -6  -8-353.351 397.981  20
   1   6   8-626.397 511.122  12
   1  -6   9-74.9454 127.288  39
   1  -6   9 61.1178 132.168  52
  -1   6  -9-269.140 170.218  37
  -1  -6  -9 71.4675 104.352  36
  -1   6  -9-59.2588 144.053  46
  -1   6  -9 241.448 184.564  31
  -1  -6  -9 232.699 141.399  30
  -1  -6 -10 3426.98 493.739  36
  -1   6 -10 2793.19 452.039  41
   1  -6  10 2363.72 395.665  39
   1  -6  10 3159.53 450.886  52
  -1   6 -10 1810.75 369.744  46
  -1   6 -10 2775.83 439.386  31
  -1  -6 -10 2847.30 447.089  30
  -1   6 -10 2783.97 451.380  32
  -1  -6 -11 856.222 245.853  36
  -1   6 -11 1001.56 300.961  41
   1  -6  11 749.541 213.073  39
   1  -6  11 993.735 264.989  52
  -1   6 -11 1320.55 322.702  31
  -1  -6 -11 1097.34 290.265  30
  -1   6 -11 1065.94 289.156  32
  -1   6 -12 3873.67 517.306  41
   1  -6  12 3521.51 487.359  52
   1  -6  12 3446.76 464.504  39
  -1   6 -12 3856.39 510.698  31
  -1   6 -12 4089.86 526.380  32
  -1  -6 -12 3395.41 494.573  30
  -1   6 -13 358.850 196.911  41
   1  -6  13 145.478 145.771  52
  -1   6 -13 185.009 148.158  31
  -1  -6 -13 323.007 188.249  30
  -1   6 -13 62.5288 140.250  32
   1  -6  14 76.5390 123.126  52
  -1  -6 -14 136.689 144.164  30
  -1   6 -14 90.4661 134.862  31
   1   6  15 1108.90 235.632  38
  -1  -6 -15 1528.70 271.627  30
  -1   6 -15 1559.89 275.256  31
  -1   6 -16 764.312 158.908  31
   1   6  16 992.710 208.226  23
  -1  -6 -16 697.755 157.024  30
  -1  -7  15 459.257 147.224  39
  -1   7  15 255.035 124.299  38
  -1   7  15 532.105 184.160  29
  -1   7  15 381.388 169.644  23
   1   7 -15 421.297 132.829  31
  -1   7  14 207.099 131.907  38
  -1  -7  14 168.196 121.947  39
   1   7 -14 200.795 103.942  31
  -1   7  14 406.250 203.773  29
   1  -7 -14 85.4159 131.346  30
  -1   7  14 229.659 191.310  23
  -1  -7  13 3262.62 432.697  39
  -1   7  13 3389.25 461.603  38
   1  -7 -13 2781.90 409.586  30
   1   7 -13 2741.65 396.515  31
   1   7 -13 2398.07 385.015  32
   1   7 -12 308.515 143.327  41
  -1  -7  12 496.006 215.403  52
  -1  -7  12 561.439 224.977  39
  -1   7  12 576.534 230.436  38
   1   7 -12 640.445 211.681  32
   1  -7 -12 555.029 208.437  30
   1   7 -12 604.147 218.816  31
  -1  -7  11 4665.20 548.476  52
   1   7 -11 5591.97 606.737  41
  -1   7  11 4257.66 546.213  38
  -1  -7  11 5081.12 573.879  39
   1   7 -11 4565.72 568.677  32
   1   7 -11 2893.57 431.263  31
   1  -7 -11 4326.00 555.188  30
  -1  -7  10 1310.99 310.439  39
   1   7 -10 715.736 243.895  41
  -1  -7  10 1027.34 268.983  52
  -1   7  10 1115.86 293.677  38
   1   7 -10 357.490 153.029  31
   1   7 -10 587.974 211.497  32
   1  -7 -10 1491.23 318.838  27
   1  -7 -10 1349.35 326.630  30
  -1  -7   9 524.745 188.695  52
   1   7  -9 780.545 266.829  41
  -1  -7   9 410.801 171.520  39
   1  -7  -9 399.383 182.623  30
   1  -7  -9 753.158 226.039  27
   1   7  -9 233.945 144.466  31
  -1  -7   8 533.879 217.626  39
  -1  -7   8 734.588 217.326  52
   1  -7  -8 738.315 225.419  30
   1   7  -8 834.219 257.164  31
   1   7  -7 35344.7 3554.44  22
  -1   7   7 36305.2 3098.76  12
  -1  -7   7 35864.8 2982.91  13
   1  -7  -7 36562.8 2974.78  19
   1  -7  -6 7853.53 1300.00  19
   1   7  -6 7993.96 1677.12  22
  -1  -7   6 9855.17 1522.39  13
   1   7  -6 8252.35 1690.10  14
   1   7  -5 7326.78 1485.59  14
   1  -7  -5 7048.32 1183.26  19
   1   7  -5 9377.77 1447.49   5
  -1  -7   5 9522.89 1462.97  13
   1   7  -4 37924.3 3099.61  14
   1  -7  -4 25434.1 2066.91  19
  -1  -7   4 34874.4 2672.32  13
   1   7  -4 25264.1 2281.52   5
   1   7  -3 12958.2 1704.83   9
   1   7  -3 12266.9 1694.75  14
  -1  -7   3 10916.1 1243.79   1
   1   7  -3 7909.99 1218.58   5
  -1  -7   3 11848.4 1524.90  13
   1  -7  -3 7677.07 1087.92  19
   1   7  -2-294.515 241.701   5
  -1  -7   2-634.653 343.838  13
  -1  -7   2-101.969 141.581   1
   1   7  -2 93.6648 270.938  17
   1  -7  -2-149.756 262.432  13
   1   7  -2-649.588 436.855   9
   1  -7  -1 16557.4 1566.12   7
  -1   7   1 11248.5 1360.90  21
   1   7  -1 16646.9 1592.58   5
   1  -7  -1 15607.3 1594.66  13
   1   7  -1 16541.1 1777.01   9
  -1  -7   1 14164.2 1582.32  13
  -1  -7   0 71607.2 3505.08  13
   1  -7   0 70007.2 3391.05  13
  -1   7   0 80982.8 3998.67  17
   1  -7   0 75725.3 3454.17   7
   1  -7   1 1875.58 593.486  13
  -1   7  -1 1257.40 527.453   9
  -1   7  -1 1778.98 539.634  21
   1  -7   1 2252.12 632.935   7
  -1   7  -1 1319.34 603.004  17
  -1  -7  -1 2099.86 647.626  13
  -1   7  -2 515.784 469.673   9
   1  -7   2 506.971 346.197   7
   1  -7   2 879.498 422.073  13
  -1   7  -2 479.191 344.722  17
   1  -7   3 36660.6 2679.70   7
   1  -7   3 34736.2 2611.34  13
  -1   7  -3 34954.7 2805.31   9
  -1   7  -4-225.206 342.382  14
  -1  -7  -4-192.244 210.050  19
   1  -7   4 85.0134 268.201   7
   1  -7   4-356.306 378.818  13
  -1   7  -4-21.7545 267.013  18
   1  -7   5 18556.6 2086.25  13
  -1   7  -5 14377.7 1829.19  18
  -1  -7  -5 18332.8 2021.12  20
   1  -7   5 17651.2 2026.79   7
  -1  -7  -5 21315.8 2082.28  19
  -1   7  -5 22972.2 2480.65  14
   1  -7   6 7877.90 1378.51  13
  -1   7  -6 9099.34 1518.58  18
  -1  -7  -6 8152.29 1406.50  19
  -1   7  -6 11107.4 1987.67  22
  -1   7  -6 9142.62 1673.30  14
  -1  -7  -6 8140.51 1425.80  20
   1  -7   6 6737.11 1300.39   7
  -1  -7  -7 2385.81 817.702  19
   1   7   7 2479.32 908.249  12
   1  -7   7 5230.08 1185.17  13
  -1   7  -7 4196.16 1255.80  22
  -1  -7  -7 2562.97 877.243  20
  -1   7  -8 6063.18 657.680  37
   1  -7   8 5814.91 583.396  52
  -1   7  -8 6529.10 656.224  46
   1  -7   8 5799.04 589.016  39
  -1  -7  -8 6322.46 631.635  30
  -1   7  -9 3000.86 466.755  46
   1  -7   9 3073.50 456.227  39
   1  -7   9 3431.84 468.591  52
  -1   7  -9 3200.60 465.106  37
  -1   7  -9 3387.73 474.674  31
  -1  -7  -9 3394.39 478.938  30
  -1   7 -10 679.890 250.389  41
   1  -7  10 910.134 267.534  52
   1  -7  10 1084.04 300.747  39
  -1   7 -10 402.803 145.883  46
  -1   7 -10 817.314 264.898  32
  -1   7 -10 631.791 216.384  31
  -1  -7 -10 1067.72 295.333  30
   1  -7  11-42.4802 144.165  52
   1  -7  11-73.0899 126.629  39
  -1   7 -11 95.0648 133.322  41
  -1   7 -11 1.86929 124.197  32
  -1  -7 -11 37.7979 133.210  30
  -1   7 -11 218.712 181.528  31
   1  -7  12 423.743 210.693  52
   1  -7  12 431.025 185.791  39
  -1   7 -12 566.563 221.162  41
  -1   7 -12 713.947 243.897  31
  -1   7 -12 287.720 188.917  32
  -1  -7 -12 451.926 201.285  30
   1   7  13 741.288 225.959  38
  -1   7 -13 1225.46 265.719  41
   1  -7  13 743.075 240.912  52
   1  -7  13 631.060 195.515  39
  -1   7 -13 537.004 207.172  32
  -1  -7 -13 967.482 253.196  30
  -1   7 -13 731.866 237.133  31
   1   7  14 1105.51 243.113  38
   1  -7  14 2126.89 326.587  52
  -1   7 -14 2105.60 328.804  31
  -1  -7 -14 2070.01 322.675  30
   1   7  15 34.7116 108.944  38
   1   7  15 103.564 117.202  23
   1   7  15 111.975 115.990  29
  -1   7 -15 359.333 136.492  31
  -1  -7 -15 419.837 147.714  30
  -1   8  15 2906.89 326.131  29
  -1   8  14 280.318 135.482  38
  -1  -8  14-28.2347 88.4597  39
  -1   8  14 434.164 203.533  29
  -1   8  14 111.077 124.387  23
   1   8 -14 177.677 111.541  31
  -1  -8  13 682.619 222.282  39
  -1   8  13 90.2101 142.548  38
  -1   8  13 232.530 134.796  23
   1   8 -13 409.160 177.079  32
   1  -8 -13 552.949 187.524  30
   1   8 -13 284.221 135.994  31
  -1  -8  12 58.7526 144.601  39
   1   8 -12 153.188 125.373  41
  -1   8  12 221.290 144.294  38
   1   8 -12-9.20948 148.399  32
   1   8 -12 141.398 98.6857  31
   1  -8 -12 17.7721 113.424  30
   1   8 -11 2091.35 372.094  41
  -1  -8  11 1793.44 356.263  39
  -1  -8  11 1607.31 317.639  52
   1  -8 -11 1687.41 345.729  30
   1   8 -11 1629.18 353.257  32
   1   8 -11 1578.62 316.483  31
  -1  -8  10 692.933 235.009  52
  -1  -8  10 387.557 182.295  39
   1   8 -10 714.983 226.954  41
   1  -8 -10 451.666 242.204  30
   1   8 -10 579.194 256.717  32
   1   8 -10 360.025 158.619  31
   1   8  -9 2590.97 420.709  41
  -1  -8   9 1869.71 347.400  52
  -1  -8   9 2419.67 409.066  39
   1  -8  -9 1913.19 376.991  30
   1   8  -9 2634.29 420.473  31
  -1  -8   8 1623.45 326.869  52
  -1  -8   8 1539.28 345.058  39
   1  -8  -8 2052.76 375.703  30
  -1  -8   7 22300.5 1139.00  39
  -1  -8   7 21496.1 1109.56  52
   1  -8  -7 21408.9 1135.88  28
   1  -8  -7 21342.5 1135.43  30
   1   8  -6 12500.2 2090.42  14
  -1  -8   6 11314.0 1719.93  13
   1   8  -6 9788.86 1967.74  22
   1  -8  -6 11503.4 1658.24  19
   1   8  -5 18212.9 2453.69  14
  -1  -8   5 17771.6 2117.60  13
   1   8  -4 2680.87 879.195  14
   1   8  -4 1220.74 518.344   5
  -1  -8   4 2795.38 835.667  13
   1   8  -3-311.853 280.977   5
   1   8  -3 14.4761 331.113   9
   1   8  -3-381.866 413.504  14
  -1  -8   3 378.611 347.217  13
  -1  -8   2 2629.46 755.152  13
   1  -8  -2 3113.65 769.253  13
  -1   8   2 2891.91 805.617  21
   1   8  -2 2535.85 739.998   9
   1   8  -2 2809.11 748.803   5
  -1  -8   1 3273.79 821.778  13
   1   8  -1 3212.59 880.331   9
   1  -8  -1 2920.22 746.526  13
  -1   8   1 1714.27 606.756  21
   1   8  -1 4859.04 1034.91  17
  -1   8   1 4012.29 1017.85  17
  -1   8   0-988.433 528.788  17
  -1   8   0-386.996 356.425  21
  -1  -8   0 158.388 251.714  13
   1  -8   0 334.610 253.920   7
  -1   8   0-186.028 358.943   9
   1  -8   0 293.128 286.535  13
   1   8   0-306.906 390.742   9
  -1  -8  -1 14002.9 1697.21  13
   1  -8   1 15681.0 1777.89   7
   1  -8   1 14720.2 1753.48  13
  -1   8  -1 10728.1 1620.38  17
  -1   8  -1 14076.6 1830.96   9
   1  -8   2 21395.1 2151.04   7
   1  -8   2 21264.8 2137.98  13
  -1   8  -2 21709.6 2321.60   9
   1  -8   3 850.407 445.623  13
  -1   8  -3-478.814 386.850  18
   1  -8   3 663.549 436.569   7
  -1   8  -3 1116.32 602.428   9
   1  -8   4 9509.83 1510.65   7
  -1   8  -4 12549.9 1767.76  18
   1  -8   4 10230.0 1591.61  13
  -1   8  -4 12793.3 1883.84  14
   1  -8   5 17069.0 2130.82  13
  -1  -8  -5 16599.6 1957.38  19
   1  -8   5 19222.2 2188.78   7
  -1   8  -5 19360.2 2492.15  14
  -1   8  -6 10480.6 1847.57  14
  -1  -8  -6 7623.15 1431.13  19
   1  -8   7 565.010 215.203  39
   1  -8   7 407.248 174.401  52
  -1  -8  -7 475.138 191.409  30
  -1   8  -8 30.8309 114.901  37
   1  -8   8 213.500 166.539  52
   1  -8   8 381.028 162.467  39
  -1   8  -8 119.602 154.504  46
  -1  -8  -8-192.885 148.796  30
   1  -8   9 8836.62 751.023  52
  -1   8  -9 6316.29 667.021  46
  -1   8  -9 10277.7 853.532  37
   1  -8   9 7945.06 718.259  39
  -1  -8  -9 7872.89 717.642  30
  -1   8  -9 6150.88 649.220  31
  -1   8 -10 17286.8 1079.17  46
   1  -8  10 24162.3 1234.18  39
   1  -8  10 24303.4 1224.13  52
  -1   8 -10 24946.1 1324.94  41
  -1  -8 -10 24165.2 1265.96  30
  -1   8 -10 25285.2 1342.19  32
  -1   8 -10 18603.7 1119.82  31
   1  -8  11 136.547 137.377  52
   1  -8  11 107.046 147.290  39
  -1   8 -11 225.166 167.109  41
  -1  -8 -11 123.297 133.623  30
  -1   8 -11 130.981 172.979  32
  -1   8 -11 296.150 179.466  31
   1  -8  12 868.218 249.475  39
  -1   8 -12 747.151 244.783  41
   1  -8  12 696.526 231.948  52
  -1   8 -12 689.676 222.988  31
  -1  -8 -12 467.162 192.517  30
  -1   8 -12 731.978 244.613  32
  -1   8 -13 708.838 212.645  41
   1  -8  13 518.484 169.846  39
   1  -8  13 649.950 217.968  52
  -1   8 -13 607.785 195.963  31
  -1  -8 -13 884.586 239.537  30
  -1   8 -13 503.930 201.636  32
   1  -8  14 835.033 180.777  39
  -1   8 -14 871.751 211.628  31
  -1   9  14 1840.35 274.486  45
  -1  -9  14 1765.84 238.336  39
  -1   9  14 1800.62 288.216  29
  -1  -9  13 2157.90 316.733  39
  -1   9  13 2431.67 379.028  29
  -1   9  13 1371.00 259.027  23
   1   9 -13 1494.81 265.676  32
   1   9 -13 1935.76 267.131  31
  -1  -9  12 53.7615 127.972  39
   1   9 -12 91.2931 121.282  41
   1   9 -12-32.3846 116.096  32
   1   9 -12 167.110 123.680  31
  -1   9  12-142.581 129.928  23
  -1  -9  11 2560.91 400.578  39
   1   9 -11 2301.77 364.564  41
   1   9 -11 2663.05 421.486  32
   1   9 -11 1546.17 294.557  31
  -1  -9  10 1347.75 309.023  39
  -1  -9  10 1310.02 286.157  52
   1   9 -10 1246.56 287.376  41
   1   9 -10 1307.10 317.961  32
  -1  -9   9 148.857 149.062  52
   1   9  -9 611.959 250.376  41
  -1  -9   9 416.029 206.356  39
  -1  -9   8 6251.53 623.292  52
  -1  -9   8 6379.26 633.598  39
  -1  -9   7 2412.29 384.078  52
  -1  -9   7 2257.92 400.984  39
   1  -9  -7 2758.12 441.765  28
  -1  -9   6 1479.19 322.183  39
   1  -9  -6 1222.12 290.807  28
  -1  -9   5 5107.01 559.581  40
  -1  -9   5 6029.71 596.661  39
   1  -9  -5 5826.29 610.291  28
  -1   9   4 7774.12 1489.05  21
   1   9  -3 17065.1 2358.87  14
  -1  -9   3 13840.6 1912.81  13
  -1   9   3 13490.2 1892.71  21
   1   9  -3 12016.1 1919.75   9
   1   9  -2-71.8581 356.562   9
  -1  -9   2 814.670 446.782  13
  -1   9   2-697.853 451.791  21
  -1   9   2 1245.61 731.508  17
   1  -9  -1 2098.89 714.464  13
  -1  -9   1 2966.43 895.337  13
   1   9  -1 2799.86 920.951   9
  -1   9   1 3107.06 927.059   9
  -1   9   1 2944.76 989.445  17
  -1   9   0 14411.1 2019.97  17
  -1  -9   0 13196.0 1788.03  13
  -1   9   0 14841.5 2001.81   9
   1   9   0 13186.9 1886.53   9
   1   9   0 16255.4 2030.61  17
   1  -9   0 12694.7 1737.50  13
   1  -9   1 3522.17 920.028  13
  -1   9  -1 3080.04 987.438   9
  -1   9  -1 4239.03 1146.48  17
   1  -9   1 3273.39 922.147   7
  -1   9  -2 358.182 406.173   9
  -1   9  -2 460.819 525.655  17
   1  -9   2-458.922 372.405   7
   1  -9   2 708.800 455.651  13
   1  -9   3 152.210 289.947   7
   1  -9   3 1039.32 574.472  13
  -1   9  -3-535.743 455.912  14
  -1   9  -3 1130.62 624.499   9
  -1   9  -3 332.698 382.529  18
  -1   9  -4 35636.7 3435.10  14
   1  -9   4 30335.2 2891.29   7
   1  -9   5 706.046 238.129  40
  -1  -9  -5 635.978 244.086  28
   1  -9   6 50845.8 1691.34  52
  -1  -9  -6 51675.2 1808.11  28
   1  -9   7 61.2695 148.313  39
   1  -9   7 675.832 213.873  52
  -1   9  -7 536.107 217.317  46
  -1   9  -8 9178.83 807.633  46
   1  -9   8 7984.28 719.678  39
  -1   9  -8 9351.63 838.183  37
   1  -9   8 7629.24 687.023  52
  -1   9  -9 3897.22 524.427  46
   1  -9   9 2969.92 448.586  39
   1  -9   9 2941.51 423.403  52
  -1   9  -9 2291.29 399.515  31
   1  -9  10 982.665 283.820  39
  -1   9 -10 846.129 251.655  46
  -1   9 -10 736.182 259.382  41
   1  -9  10 705.657 217.547  52
  -1   9 -10 1508.20 332.050  31
  -1   9 -10 989.400 295.679  32
  -1   9 -11 99.8590 148.320  41
   1  -9  11 6.44994 117.947  52
   1  -9  11-39.1658 153.223  39
  -1   9 -11 133.443 139.699  31
  -1   9 -11-98.2709 160.344  32
   1  -9  12 36.6697 128.703  52
  -1   9 -12 78.4116 137.626  41
   1  -9  12 20.2709 125.853  39
  -1   9 -12-86.9151 147.553  32
  -1   9 -12 114.217 107.769  31
   1  -9  13 1189.94 228.277  39
  -1   9 -13 1692.58 276.901  41
  -1   9 -13 1796.70 281.008  31
  -1   9 -13 1984.74 314.677  32
  -1   9 -14 120.990 101.516  31
   1   9  14 375.075 156.272  29
  -1 -10  13-129.941 124.514  39
  -1  10  13 48.0211 116.295  29
  -1 -10  12-61.0471 136.494  39
  -1  10  12-249.135 157.090  45
   1  10 -12-225.599 136.389  32
  -1 -10  11-30.8753 140.246  39
   1  10 -11 235.349 179.150  32
  -1 -10  10 351.112 202.902  39
   1  10 -10 316.529 156.211  41
   1  10 -10 183.722 150.056  32
  -1 -10   9 1126.33 269.178  52
  -1 -10   9 949.094 277.926  39
   1  10  -9 1218.62 287.029  41
  -1 -10   8 9233.50 729.293  52
  -1 -10   8 10466.6 796.446  39
   1 -10  -8 9025.00 752.680  28
  -1 -10   7 1586.35 329.540  39
   1 -10  -7 1911.86 372.744  28
  -1 -10   6 16656.8 1019.85  40
  -1 -10   6 16529.6 998.583  39
   1 -10  -6 16819.9 1074.95  28
  -1 -10   5 138.516 177.305  39
  -1 -10   5-95.5098 115.547  40
   1 -10  -5-156.140 150.079  28
  -1 -10   4 425.781 180.701  39
   1 -10  -4 147.959 142.497  28
  -1 -10   4 245.998 148.924  28
   1 -10  -3 164.598 185.923  40
  -1 -10   3 57.1457 119.394  40
   1 -10  -3 40.4128 148.669  28
  -1 -10   3-356.028 173.691  28
   1 -10  -2 9001.78 781.140  40
  -1 -10   2 7972.34 728.750  40
  -1 -10   2 8238.16 717.360  28
   1 -10  -2 8196.98 729.096  28
  -1 -10   1 308.047 193.474  40
   1 -10  -1 509.728 232.624  40
  -1 -10   1 532.893 196.973  28
   1 -10  -1 408.488 191.731  28
   1 -10   0 2011.32 368.873  40
  -1 -10   0 2225.02 408.222  40
   1 -10   0 1873.85 352.994  28
  -1 -10   0 1866.36 354.864  28
  -1 -10  -1 167.994 158.207  40
   1 -10   1 376.539 195.014  40
  -1 -10  -1 356.173 171.201  28
   1 -10   1 231.965 137.644  28
  -1 -10  -2 2551.31 423.690  40
   1 -10   2 2943.12 455.411  40
   1 -10   2 2644.81 400.024  28
  -1 -10  -2 3050.79 446.238  28
   1 -10   3 950.215 276.823  40
  -1 -10  -3 484.648 216.755  40
  -1 -10  -3 1038.73 276.180  28
   1 -10   4 24116.6 1250.57  40
  -1 -10  -4 33792.6 1508.34  28
   1 -10   5 924.918 249.653  40
  -1 -10  -5 621.426 204.036  28
   1 -10   6 6357.98 647.819  39
   1 -10   6 6937.13 663.802  40
  -1 -10  -6 6296.71 656.872  28
  -1  10  -7 2975.97 492.117  37
   1 -10   7 3051.57 455.267  39
  -1  10  -7 3632.23 509.587  46
   1 -10   7 2851.97 407.198  52
  -1  10  -8 7256.42 735.182  37
   1 -10   8 5362.01 564.848  52
   1 -10   8 5606.69 602.951  39
  -1  10  -8 5580.96 615.826  46
   1 -10   9 98.4074 173.652  39
  -1  10  -9 73.5627 152.761  46
   1 -10   9 249.755 148.824  52
  -1  10  -9 29.5258 113.442  31
   1 -10  10 2609.44 388.326  52
  -1  10 -10 1758.69 321.193  46
   1 -10  10 3224.87 441.602  39
  -1  10 -10 3745.05 486.023  41
  -1  10 -10 3264.52 485.292  32
  -1  10 -10 3179.57 429.875  31
  -1  10 -11 645.879 203.960  41
   1 -10  11 452.365 184.303  39
   1 -10  11 575.652 188.451  52
  -1  10 -11 590.596 221.471  32
  -1  10 -11 320.924 149.084  31
  -1  10 -12 319.060 136.194  41
   1 -10  12 394.972 159.820  39
  -1  10 -12 459.433 173.990  32
  -1  10 -12 357.029 136.185  31
   1 -10  13 575.222 155.742  39
  -1  10 -13 487.275 161.212  32
  -1  10 -13 381.614 123.228  31
  -1 -11  12 40.0113 98.0476  39
  -1  11  12 60.2120 115.829  29
   1  11 -12 91.1978 106.867  32
  -1 -11  11 1017.76 234.137  39
   1  11 -11 707.213 201.272  32
  -1  11  11 675.573 201.657  29
  -1 -11  10 827.270 228.776  39
  -1  11  10 684.834 212.948  29
   1  11 -10 708.863 211.547  32
  -1 -11   9 399.075 198.192  39
  -1 -11   8 1287.76 299.190  39
   1 -11  -8 976.157 259.421  28
  -1 -11   7 2105.22 370.528  39
   1 -11  -7 1607.19 335.464  28
  -1 -11   6 4044.08 504.949  39
  -1 -11   6 4156.87 511.290  40
   1 -11  -6 4188.10 546.513  28
  -1 -11   5 21643.7 1127.40  39
   1 -11  -5 22397.3 1260.50  28
  -1 -11   4 197.800 181.249  39
  -1 -11   4 316.346 171.063  40
   1 -11  -4 65.3957 168.873  28
   1 -11  -3 57193.0 1974.44  40
  -1 -11   3 50971.1 1861.79  40
   1 -11  -3 52330.8 1901.09  28
   1 -11  -2 25151.5 1330.65  40
  -1 -11   2 24191.4 1290.66  40
   1 -11  -2 24088.8 1285.09  28
   1 -11  -1 5532.37 628.985  40
  -1 -11   1 5099.67 601.915  40
   1 -11  -1 4726.31 579.230  28
  -1 -11   1 4880.30 579.476  28
   1 -11   0 68.0865 131.406  40
  -1 -11   0 275.699 162.286  40
   1 -11   0 256.946 143.187  28
  -1 -11   0 27.9911 157.511  28
  -1 -11  -1 7165.94 718.932  40
   1 -11   1 7430.13 732.073  40
  -1 -11  -1 7194.85 703.559  28
  -1 -11  -2-102.478 157.385  40
   1 -11   2 281.131 159.324  40
   1 -11   2-1.17707 93.3458  28
  -1 -11  -2 100.387 119.982  28
   1 -11   3 668.023 235.611  40
  -1 -11  -3 871.660 262.685  40
   1 -11   3 1052.32 276.754  28
  -1 -11  -3 1171.04 305.709  28
   1 -11   4 5157.27 581.293  40
  -1 -11  -4 6991.09 678.577  40
  -1 -11  -4 6385.96 673.852  28
   1 -11   5 2823.70 437.007  40
   1 -11   5 4098.94 523.156  39
  -1 -11  -5 4230.97 546.910  28
   1 -11   6 5600.24 600.407  39
   1 -11   6 7233.77 676.344  40
  -1 -11  -6 6682.52 687.042  28
   1 -11   7 7946.73 704.525  39
  -1  11  -7 9116.90 824.673  37
  -1 -11  -7 9788.47 793.598  28
   1 -11   8 375.291 197.411  39
  -1  11  -8 415.962 196.806  37
   1 -11   8 326.587 158.712  52
  -1  11  -8 502.841 196.053  31
   1 -11   9 538.316 238.565  39
   1 -11   9 333.254 152.493  52
  -1  11  -9-89.3482 149.673  41
  -1  11  -9 537.055 188.342  31
   1 -11  10 131.669 122.764  52
  -1  11 -10 173.494 135.882  41
   1 -11  10 66.0350 131.635  39
  -1  11 -10-107.373 166.101  32
  -1  11 -10-52.3811 89.8691  31
   1 -11  11 362.537 158.056  39
  -1  11 -11 223.225 128.736  41
  -1  11 -11 236.819 131.201  31
  -1  11 -11 318.766 157.739  32
   1 -11  12 418.925 150.730  39
  -1  11 -12 149.748 94.7754  41
  -1  11 -12 156.056 122.799  32
   1  11  12 221.291 137.798  29
  -1 -12  11 1914.89 254.008  39
   1  12 -11 1753.45 244.953  32
  -1 -12  10 75.9987 119.017  39
   1  12 -10 207.261 139.785  32
  -1 -12   9 1005.84 236.589  39
   1  12  -9 927.755 246.128  32
  -1 -12   8-58.1055 129.925  39
   1 -12  -8-75.8548 121.702  28
  -1 -12   7 3993.12 463.871  39
   1 -12  -7 3843.37 481.148  28
  -1 -12   6 1623.00 319.754  39
  -1 -12   6 1441.04 314.150  40
   1 -12  -6 1554.36 332.427  28
  -1 -12   5 10203.6 745.211  39
  -1 -12   5 9891.83 781.766  40
   1 -12  -5 10611.0 846.313  28
  -1 -12   4 233.791 182.666  40
   1 -12  -4 510.406 203.786  40
  -1 -12   4 249.981 180.837  39
   1 -12  -4 237.952 169.167  28
  -1 -12   3 20.1607 125.655  40
   1 -12  -3 98.4025 136.145  40
  -1 -12   2 549.310 225.443  40
   1 -12  -2 469.905 213.526  40
  -1 -12   2 477.679 200.033  28
   1 -12  -2 240.647 177.620  28
  -1 -12   1 6276.22 673.662  40
   1 -12  -1 7039.80 714.050  40
  -1 -12   1 6565.13 669.799  28
   1 -12  -1 6419.60 669.280  28
   1 -12   0 6349.37 680.425  40
  -1 -12   0 6935.89 708.933  40
   1 -12   0 6330.44 661.740  28
  -1 -12   0 6026.86 649.359  28
  -1 -12  -1 4801.11 588.889  40
   1 -12   1 4343.28 564.024  40
  -1 -12  -1 4563.09 571.813  28
   1 -12   1 3192.71 458.178  28
   1 -12   2 1431.37 334.293  40
  -1 -12  -2 1129.49 316.351  40
   1 -12   2 746.619 232.489  28
  -1 -12  -2 1920.59 391.514  28
   1 -12   3 3369.44 490.665  40
  -1 -12  -3 3015.92 466.216  40
   1 -12   3 3630.98 489.125  28
  -1 -12  -3 4368.84 566.391  28
   1 -12   4-0.52753 134.334  39
   1 -12   4-82.2431 131.235  40
  -1 -12  -4 108.023 161.224  40
  -1 -12  -4 376.407 174.893  28
   1 -12   5 78.6727 127.666  40
   1 -12   5 61.0697 186.321  39
  -1 -12  -5-140.576 148.356  28
   1 -12   6-107.926 128.453  40
   1 -12   6 72.6538 144.713  39
  -1 -12  -6-16.9798 140.724  28
  -1  12  -7 642.048 238.739  37
   1 -12   7 706.080 249.759  39
  -1 -12  -7 805.801 232.239  28
   1 -12   8 1226.88 276.861  39
   1 -12   9 2027.39 319.933  39
  -1  12  -9 2006.12 319.488  41
  -1  12  -9 2333.82 377.616  32
   1 -12  10 1309.03 248.130  39
  -1  12 -10 946.377 207.881  41
  -1  12 -10 1037.52 240.278  32
   1 -12  11 2378.69 277.499  39
  -1  12 -11 2097.01 270.805  32
  -1 -13   9 258.195 117.487  39
   1  13  -9 350.663 136.006  32
  -1 -13   8 636.562 168.925  39
   1 -13  -8 699.736 178.442  28
  -1 -13   7-0.36634 143.973  39
   1 -13  -7-315.784 159.027  28
  -1 -13   6 1357.45 272.276  40
  -1 -13   6 2066.14 320.385  39
   1 -13  -6 2419.62 377.855  28
  -1 -13   5 10161.3 743.809  40
  -1 -13   5 10302.9 686.262  39
   1 -13  -5 9289.15 749.906  28
   1 -13  -4 954.106 250.159  40
  -1 -13   4 920.837 249.270  40
   1 -13  -4 796.756 259.718  28
  -1 -13   3 15075.3 971.987  40
   1 -13  -3 15642.4 973.985  40
   1 -13  -3 14613.5 975.389  28
   1 -13  -2-275.896 184.866  40
  -1 -13   2-6.99004 145.103  40
   1 -13  -2 40.5738 146.907  28
   1 -13  -1 14616.7 988.260  40
  -1 -13   1 15210.0 1000.55  40
   1 -13  -1 15236.2 998.305  28
  -1 -13   1 14722.1 968.467  28
  -1 -13   0 106.805 187.940  40
   1 -13   0 31.0402 138.266  40
   1 -13   0 153.649 125.640  28
  -1 -13   0 0.58295 139.950  28
   1 -13   1 1999.00 391.480  40
  -1 -13  -1 2184.11 396.407  40
  -1 -13  -1 2560.13 429.795  28
   1 -13   1 2035.86 371.108  28
   1 -13   2 1162.35 291.821  40
  -1 -13  -2 662.641 239.332  40
  -1 -13  -2 727.694 255.748  28
   1 -13   2 864.263 249.873  28
   1 -13   3 4589.71 495.144  39
  -1 -13  -3 4124.37 511.985  40
   1 -13   3 4800.39 546.858  40
  -1 -13  -3 4533.49 554.451  28
   1 -13   4 1694.97 337.464  40
   1 -13   4 1090.60 266.328  39
  -1 -13  -4 1284.60 268.058  40
  -1 -13  -4 1327.86 316.148  28
   1 -13   5 1640.41 311.814  39
   1 -13   5 1512.75 315.377  40
  -1 -13  -5 1743.46 337.283  28
   1 -13   6 8436.61 639.962  40
   1 -13   6 13368.7 795.394  39
  -1  13  -6 8646.43 708.679  37
  -1 -13  -6 13232.0 839.394  28
   1 -13   7 356.956 185.928  39
  -1 -13  -7 413.483 157.291  28
   1 -13   8 2354.38 318.479  39
  -1  13  -8 1594.36 255.347  41
   1 -13   9 932.129 198.849  39
  -1  13  -9 812.031 174.950  41
  -1  13  -9 993.478 217.288  32
  -1 -14   7 417.666 131.716  39
  -1  14   7 342.696 166.879  35
   1 -14  -7 256.421 116.972  28
   1 -14  -6 52.1874 100.948  28
  -1 -14   5 16.4185 91.0470  40
   1 -14  -5 18.5003 106.905  28
  -1 -14   4 1188.69 256.272  40
   1 -14  -4 1262.05 280.803  28
  -1 -14   3 143.135 139.892  40
   1 -14  -3 148.115 135.996  40
   1 -14  -3 80.2161 133.728  28
   1 -14  -2 3120.91 420.993  40
  -1 -14   2 3492.53 449.905  40
   1 -14  -2 3171.00 437.577  28
  -1 -14   1 760.165 242.525  40
   1 -14  -1 632.454 215.371  40
   1 -14  -1 617.856 200.122  28
   1 -14   0 4307.91 505.118  40
  -1 -14   0 4527.93 520.659  40
   1 -14   0 4761.37 516.081  28
  -1 -14  -1 5010.32 537.272  40
   1 -14   1 5257.97 565.216  40
   1 -14   1 3738.63 450.162  28
  -1 -14  -2 433.715 172.330  40
   1 -14   2 692.930 214.748  40
  -1 -14  -2 856.373 249.649  28
   1 -14   3 163.164 140.123  40
  -1 -14  -3 347.987 161.128  40
  -1 -14  -3 182.827 160.762  28
   1 -14   4 1237.10 223.833  39
   1 -14   4 693.842 208.488  40
  -1 -14  -4 1464.81 298.848  28
   1 -14   5 1643.41 277.534  40
   1 -14   5 2560.04 318.395  39
  -1  14  -5 2086.37 324.208  37
   1 -14   6 1138.29 210.150  39
   1 -14   6 905.484 191.677  40
  -1  14  -7 1147.70 198.327  41
   1 -14   7 1302.66 212.511  39
  -1  14  -8 273.673 124.561  32
   1 -15  -4 3678.87 378.966  28
   1 -15  -3 143.110 94.9145  40
   1 -15  -3 207.489 135.040  28
   1 -15  -2 5055.04 447.635  40
  -1 -15   2 4756.54 449.298  40
   1 -15  -2 4465.82 444.959  28
  -1 -15   1 3346.84 389.709  40
   1 -15  -1 4153.56 427.543  40
  -1 -15   0 487.221 183.304  40
   1 -15   0 300.444 143.307  40
   1 -15   1 807.848 211.952  40
   1 -15   2 186.878 124.298  40
   1 -15   3 169.198 125.721  40
   1 -15   4 1039.32 200.364  40
   2   0 -17-101.576 93.7336  27
  -2   0  16 946.241 219.212  38
   2   0 -16 1033.41 245.550  27
   2   0 -16 613.719 183.901  30
  -2   0  15 50.4407 144.508  38
   2   0 -15-92.8788 128.683  30
  -2   0  14 1234.84 289.517  23
   2   0 -14 1120.98 289.776  31
  -2   0  13 275.876 183.471  23
   2   0 -13-358.263 196.393  31
   2   0 -12 4827.34 578.326  31
   2   0 -11-113.622 129.398  31
  -2   0  10 12081.3 1722.13  12
  -2   0   9 786.123 460.220  12
  -2   0   8 4304.06 932.841  12
  -2   0   8 4475.79 1076.03   6
   2   0  -8 3449.12 869.442  22
   2   0  -7 820.989 387.032  22
  -2   0   7-198.866 383.085   6
  -2   0   7-36.6721 282.235  12
   2   0  -6 15900.7 1471.81   2
   2   0  -6 16686.9 1502.63  22
   2   0  -6 15862.7 1293.98   5
  -2   0   6 13950.6 1618.57   6
  -2   0   6 13154.5 1338.30  12
  -2   0   5 471.234 196.381  12
   2   0  -5 108.950 173.524   5
   2   0  -5-102.895 192.222  22
  -2   0   5 222.359 383.886   6
   2   0  -5-224.259 222.488   2
   2   0  -5-78.6189 92.1388  20
  -2   0   4 6057.04 765.476  12
  -2   0   4 6545.15 941.880   6
   2   0  -4 6961.54 693.252   5
   2   0  -4 7040.65 770.033  22
   2   0  -4 6723.33 803.742   2
   2   0  -3-52.8778 122.985   5
   2   0  -3-51.9322 112.537  22
  -2   0   3-19.0468 253.136   6
   2   0  -2 33799.1 1357.97   3
  -2   0   2 36568.0 1680.04   6
  -2   0   2 34754.2 1160.45  21
  -2   0   2 33239.4 1031.36  17
   2   0  -2 36236.5 1158.11  22
  -2   0   1-12.0704 82.0277  21
  -2   0   1 0.38445 103.971   1
   2   0  -1 23.5061 108.699   3
  -2   0   1-6.89233 116.446   6
  -2   0   0 429580. 3556.47   1
  -2   0   0 420951. 4284.95  21
  -2   0   0 426032. 3740.79  18
  -2   0   0 434490. 3907.23  10
  -2   0   0 432931. 3314.94   6
  -2   0  -1 41.0406 68.2840   1
  -2   0  -1 52.1792 87.3206  22
  -2   0  -1 27.7684 112.693  18
   2   0   1 149.409 116.742  16
  -2   0  -2 115365. 2129.68  19
  -2   0  -2 110992. 2436.86   8
  -2   0  -2 116308. 2414.74  22
  -2   0  -2 112339. 2492.74   4
   2   0   3 103.828 83.2687   7
  -2   0  -3 224.605 196.627   4
  -2   0  -3 73.1796 87.1177  19
  -2   0  -4 198771. 4407.43  22
  -2   0  -4 186926. 4086.75   4
  -2   0  -4 184137. 4375.35  11
   2   0   5-20.6417 159.371  12
   2   0   5 124.226 130.352   7
  -2   0  -5-144.266 209.724  22
  -2   0  -5 108.744 175.988  11
  -2   0  -5-227.352 214.324   4
   2   0   6 84.6738 223.863  12
  -2   0  -6 252.452 273.013   4
  -2   0  -6 243.076 252.178  11
  -2   0  -6-450.233 321.648  22
  -2   0  -7 473.372 342.948  11
  -2   0  -7 35.6315 193.991  22
  -2   0  -7 406.956 319.332   4
   2   0   7 802.871 379.677  12
  -2   0  -8 5206.09 1087.19  22
   2   0   8 6032.70 1076.40  12
  -2   0  -8 4208.83 905.118   4
   2   0   9 49.6869 188.735  12
  -2   0  -9 480.652 364.657   4
   2   0  10 35196.9 2962.35  12
  -2   0 -10 34855.9 2992.98   4
  -2   0 -11 8.09191 99.8723  36
  -2   0 -11-253.924 152.832  31
  -2   0 -12 44382.8 1701.76  36
  -2   0 -12 68226.6 2054.09  31
  -2   0 -13 183.429 142.546  36
  -2   0 -13-77.6812 138.657  31
  -2   0 -14 14516.7 925.385  36
  -2   0 -14 13223.5 875.796  31
  -2   0 -15-73.8567 100.258  36
  -2   0 -15 45.1951 132.894  30
  -2   0 -15 248.495 148.901  31
  -2   0 -16 3676.70 403.146  30
  -2   0 -17-87.4883 84.8323  30
  -2   1  17 489.143 140.765  38
   2   1 -17 645.468 161.296  27
   2  -1 -17 452.215 131.983  27
  -2   1  16 86.2952 120.170  38
   2   1 -16 212.581 110.027  55
   2   1 -16 152.753 144.182  27
  -2   1  16 318.969 147.183  23
   2  -1 -16 219.509 144.297  30
   2   1 -16-92.6796 94.0733  30
   2  -1 -16-54.0635 118.370  27
  -2  -1  15 16.1926 163.759  38
  -2   1  15 252.243 175.694  38
   2  -1 -15 265.654 159.817  30
  -2   1  15 205.211 125.384  23
   2  -1 -15 176.605 159.205  27
   2   1 -15 122.405 140.762  31
   2   1 -14 1544.67 329.890  31
   2  -1 -14 1495.01 325.538  30
  -2   1  14 1500.70 322.473  23
   2  -1 -13 2491.11 409.888  31
   2   1 -13 2911.04 454.681  31
   2  -1 -12 8545.19 767.039  31
   2   1 -12 9303.34 793.942  31
   2   1 -11 2964.38 445.261  31
   2  -1 -11 3550.29 484.456  31
  -2   1  10 7288.87 1365.17  12
  -2  -1  10 7555.75 1309.98  12
  -2  -1  10 4981.87 1168.66   1
  -2  -1   9 2232.06 784.491  12
   2   1  -9 1837.14 714.229  22
  -2   1   9 3734.28 942.504  12
  -2   1   9 1973.75 788.423   6
  -2   1   8 417.993 452.306   6
  -2   1   8 954.549 492.325  12
   2   1  -8 1179.48 535.032  22
  -2  -1   8 863.781 385.814  12
   2   1  -7 570.651 405.618  22
  -2   1   7 1411.80 613.600   6
   2   1  -7 1430.01 512.239   2
  -2   1   7 515.539 374.693  12
  -2  -1   7 1200.65 489.239  12
  -2  -1   6 4810.98 814.529  12
   2   1  -6 3402.47 734.717  22
   2  -1  -6 4014.30 580.334  20
   2   1  -6 4008.76 714.675   5
   2  -1  -6 3358.93 671.091   2
  -2   1   6 3523.59 859.546   6
  -2   1   6 4096.50 781.111  12
   2   1  -6 3754.65 729.072   2
   2  -1  -6 3898.90 604.081  16
   2   1  -5 355.222 228.685   2
  -2  -1   5 640.406 306.749  12
  -2   1   5 440.522 381.597   6
   2   1  -5 733.282 357.503  22
   2   1  -5 258.751 221.968   5
  -2   1   5 543.279 305.841  12
   2  -1  -5 491.044 195.981  20
   2  -1  -5 564.465 242.412   5
   2  -1  -5 385.903 195.455  16
  -2   1   4 74219.2 2747.71  12
  -2  -1   4 71537.0 2496.32  12
   2   1  -4 71668.9 2612.97   2
   2  -1  -4 72483.6 2530.56   2
   2   1  -4 72280.7 2456.00   5
   2  -1  -4 73688.8 2008.93   5
   2   1  -4 79302.2 2763.68  22
   2   1  -3 29720.5 1518.53  22
   2   1  -3 43420.5 1726.78   5
   2  -1  -3 41986.9 1296.61   5
  -2  -1   3 37923.1 1791.88   1
   2   1  -2 36150.1 1470.39   3
   2  -1  -2 39062.1 1398.62   3
   2  -1  -2 35842.9 1358.53  16
  -2  -1   2 37454.3 897.768  21
  -2  -1   2 38040.5 1568.91   1
   2   1  -2 35654.6 1410.82  22
  -2  -1   2 37010.2 1437.13  12
   2  -1  -1 381034. 3846.06   3
  -2   1   1 377403. 4473.85  17
   2   1  -1 379628. 4313.16   3
  -2  -1   1 385897. 2822.55  11
  -2  -1   1 386224. 4348.16   1
  -2  -1   1 383816. 3409.54  13
  -2   1   1 372215. 4146.71  15
   2   1   0 388.167 150.920  16
  -2  -1   0 41.9463 102.504   1
  -2  -1   0 69.2612 76.5845  11
   2   1   0 101.267 84.3181  14
  -2   1   0 81.8484 82.8701  15
  -2   1   0 149.776 72.9029   1
  -2   1   0 187.594 94.3782   9
  -2   1  -1 146381. 2296.20   8
  -2  -1  -1 150000. 2628.43  19
  -2  -1  -1 147278. 2545.14   1
   2   1   1 143236. 2298.33  16
  -2   1  -2 20059.2 713.026  19
  -2   1  -2 21102.2 1058.48   4
  -2   1  -2 18632.1 1157.62  22
  -2  -1  -2 20860.5 1063.58  19
  -2   1  -2 19481.5 864.141  14
   2   1   2 20703.9 844.217  16
   2  -1   3 43655.8 1620.37   7
  -2   1  -3 41443.3 1942.94  11
  -2  -1  -3 44563.6 1805.68   4
  -2   1  -3 43654.2 1736.07   4
  -2  -1  -4 130495. 3462.45  22
  -2   1  -4 140454. 4004.93  22
   2   1   4 109379. 2909.87   6
  -2  -1  -4 131976. 3273.38  19
  -2  -1  -4 132413. 3753.94  11
  -2  -1  -4 136924. 3529.78   4
  -2   1  -4 131923. 3739.25  11
  -2   1  -4 136996. 3484.91   4
   2   1   4 146594. 2169.58   7
  -2   1  -5 104414. 3779.90  22
   2  -1   5 109436. 3314.83  12
   2   1   5 111173. 3619.17  12
  -2  -1  -5 106241. 3546.97  22
  -2   1  -5 108339. 3639.77  11
   2   1   5 80987.2 2912.39   6
   2  -1   5 82116.9 2662.68   7
  -2   1  -5 107800. 3470.28   4
  -2  -1  -5 103775. 3423.58   4
  -2  -1  -5 102563. 3564.16  11
   2  -1   6 83334.2 2924.98   7
   2   1   6 85782.4 3402.13   6
  -2   1  -6 84119.3 3684.20  22
  -2  -1  -6 76623.3 3245.98   4
   2   1   6 79419.9 3354.78  12
  -2   1  -6 79054.3 3301.32  11
   2  -1   6 81824.8 3178.32  12
  -2   1  -6 73333.3 3161.87   4
   2  -1   7 978.611 420.482  12
  -2   1  -7 1157.40 451.389  22
   2   1   7 928.558 427.541   6
   2   1   7 920.423 478.759  12
  -2   1  -7 2711.73 693.121   4
  -2   1  -7 1818.80 548.349  11
  -2  -1  -7 1646.59 543.968   4
  -2  -1  -8 1245.32 537.490   4
   2   1   8 1170.48 514.680  12
  -2   1  -8 1344.33 567.051   4
  -2   1  -8 1430.82 572.561  22
  -2   1  -8 434.923 310.323  11
   2  -1   8 2258.78 656.416  12
  -2  -1  -9 26183.6 2336.93  19
   2  -1   9 26762.7 2365.03  12
  -2   1  -9 24841.5 2469.55  22
  -2  -1  -9 16753.3 1888.85  20
  -2   1  -9 23030.0 2281.74   4
  -2  -1  -9 22880.7 2274.60   4
   2   1   9 27596.4 2507.22  12
  -2  -1 -10 23011.9 2361.39  19
   2  -1  10 28036.4 2596.99  12
  -2   1 -10 29353.3 2830.06  22
  -2   1 -10 25681.8 2574.57   4
  -2  -1 -10 24669.5 2424.91  20
   2   1  10 25507.9 2581.37  12
  -2  -1 -10 21326.6 2358.15   4
  -2   1 -11 1278.01 298.876  36
  -2  -1 -11 707.950 236.337  36
  -2  -1 -11 1275.85 288.460  31
  -2   1 -11 1172.30 276.798  31
  -2   1 -12 2205.36 381.540  36
  -2  -1 -12 2947.45 458.362  36
  -2  -1 -12 3760.61 493.584  31
  -2   1 -12 3986.67 512.288  31
  -2   1 -13 2197.18 384.890  36
  -2  -1 -13 1810.31 354.353  36
  -2  -1 -13 2046.98 368.720  31
  -2   1 -13 2223.24 387.446  31
  -2   1 -14 2385.05 391.909  36
  -2  -1 -14 1798.93 350.935  36
  -2  -1 -14 1605.31 315.877  31
  -2   1 -14 1368.95 297.040  31
  -2  -1 -15-3.58219 81.8061  36
  -2   1 -15 28.1400 102.843  31
  -2  -1 -15 39.9891 120.670  30
  -2   1 -16 4575.93 444.943  30
  -2  -1 -16 4357.00 401.238  27
  -2  -1 -16 4685.24 454.095  30
  -2   1 -16 4649.05 434.232  31
  -2   1 -17 676.867 161.190  30
  -2  -1 -17 505.358 139.137  30
  -2   2  17 60.0931 98.0861  38
   2  -2 -17 15.2110 68.1313  27
   2   2 -17 140.683 92.8071  27
  -2   2  16 114.911 161.661  38
  -2   2  16 68.9591 116.338  23
   2  -2 -16 109.036 122.088  27
   2  -2 -16 18.3973 59.7693  30
   2   2 -16-5.09890 73.7086  30
  -2   2  15 939.763 274.039  38
  -2   2  15 639.640 226.537  23
   2   2 -15 746.786 244.915  31
   2  -2 -15 878.557 234.581  30
   2  -2 -15 1303.39 287.468  27
  -2   2  14 1182.50 290.549  23
   2  -2 -14 1768.17 358.398  30
   2   2 -14 1317.14 305.865  31
   2  -2 -14 1631.60 344.280  27
  -2   2  13 5556.52 630.300  29
   2  -2 -13 3601.12 494.907  30
   2   2 -13 5090.71 580.902  31
   2   2 -12 77.9517 134.876  31
   2  -2 -12-72.2291 116.715  31
  -2  -2  11 3168.68 438.719  52
  -2  -2  11 3179.79 448.490  39
   2  -2 -11 2908.69 443.068  31
   2   2 -11 3339.28 469.670  31
  -2  -2  10 818.435 540.575   1
  -2   2  10 1812.88 721.741  12
   2   2 -10 799.262 504.087  22
  -2   2  10 178.693 381.621   6
  -2  -2   9 8045.68 1421.59   1
  -2  -2   9 6262.79 1144.80  12
   2   2  -9 6706.21 1313.88  22
  -2   2   9 8252.19 1451.61  12
  -2   2   9 7398.11 1561.61   6
  -2  -2   8 11002.7 1373.28  12
  -2   2   8 12919.8 1880.58   6
   2   2  -8 8783.69 1376.45  22
  -2   2   8 11713.2 1584.93  12
   2   2  -7 791.148 389.293   2
   2   2  -7 956.048 421.517   5
   2   2  -7 704.631 414.349  22
  -2   2   7 877.510 548.998   6
  -2  -2   7 631.403 336.274  12
  -2  -2   7 728.028 478.813   1
  -2   2   7 279.560 248.817  12
  -2  -2   6 2246.16 539.481  12
   2   2  -6 2130.17 567.446   5
   2  -2  -6 2319.80 508.629  20
  -2   2   6 2512.01 672.750  12
   2   2  -6 2173.54 624.855   2
   2   2  -6 2656.00 679.944  22
  -2  -2   6 1907.31 574.249   1
   2   2  -5 14523.1 1422.60  22
   2  -2  -5 13932.6 1237.98   2
  -2  -2   5 12579.1 1127.35  12
  -2   2   5 11577.1 1261.10  12
  -2  -2   5 12188.8 1277.40   1
   2   2  -5 13121.0 1288.97   2
   2  -2  -5 13260.8 1091.58  20
   2   2  -5 12707.5 1235.96   5
  -2   2   4 22994.1 1598.45  12
   2   2  -4 21703.6 1629.91  22
  -2  -2   4 19733.1 1470.49   1
   2   2  -4 21583.3 1486.22   2
  -2  -2   4 22467.2 1360.76  12
   2   2  -4 23718.4 1549.61   5
   2  -2  -4 20784.4 1353.39   2
  -2  -2   3 115364. 3190.20   1
   2   2  -3 91609.6 3022.38  22
   2   2  -3 121728. 3219.30   5
   2  -2  -3 120553. 1604.11   5
  -2   2   3 119926. 3273.56  12
   2  -2  -3 118095. 2798.60   2
  -2  -2   3 118043. 3092.44  15
  -2  -2   2 81710.8 2408.30   1
   2  -2  -2 87956.4 1651.98  13
   2  -2  -2 80653.0 2097.13  16
   2   2  -2 80769.1 2661.06  14
  -2   2   2 83283.4 2426.32  12
   2   2  -2 80646.8 2293.86   3
   2  -2  -1 24739.8 920.531   3
   2  -2  -1 25518.8 951.003  13
  -2  -2   1 24903.2 1232.76   1
  -2   2   1 26251.3 1204.47  12
   2   2  -1 24139.5 1150.04   3
  -2  -2   1 26557.5 876.627  20
  -2  -2   1 24057.6 1113.66  13
   2   2  -1 25925.0 1291.26  14
   2  -2  -1 24531.1 1140.20  16
  -2  -2   0 11684.4 824.245   1
  -2  -2   0 11124.4 699.698  20
  -2  -2  -1 610406. 5991.00   1
  -2   2  -1 611544. 5797.29   9
   2  -2   2 29207.4 587.188   1
  -2   2  -2 30094.2 1231.58   4
  -2   2  -2 30423.4 547.226  19
  -2   2  -2 31162.3 1560.46  21
  -2  -2  -3 172650. 3766.95  10
  -2   2  -3 156096. 4199.61  22
  -2  -2  -3 168360. 3580.96   4
  -2   2  -3 147576. 3144.20   4
   2  -2   3 177023. 3726.02   7
  -2  -2  -3 169530. 3687.61  19
   2  -2   4 98844.5 3013.09   7
  -2  -2  -4 92785.8 2958.60  10
  -2   2  -4 88202.7 3483.04  22
  -2  -2  -4 92389.1 2961.88  19
  -2   2  -4 91661.6 3335.62  18
  -2  -2  -4 92327.9 2935.91   4
  -2   2  -4 91794.2 2832.51   4
   2  -2   5 6582.36 849.512   7
  -2   2  -5 6745.45 881.337   4
  -2   2  -5 5330.29 832.674  11
  -2   2  -5 5117.84 866.203  18
   2   2   5 6287.97 917.017  12
  -2  -2  -5 6015.57 829.781  10
  -2   2  -5 5441.73 930.386  22
  -2  -2  -5 5458.34 797.556  19
   2  -2   5 5526.40 733.796  12
  -2  -2  -5 5620.03 812.449   4
   2  -2   6 141983. 4214.42   7
  -2   2  -6 131111. 4220.89   4
   2   2   6 133039. 4516.17  12
  -2   2  -6 132258. 4838.93  22
  -2  -2  -6 127445. 4087.99  10
   2  -2   6 130206. 3862.15  12
  -2   2  -6 131173. 4317.25  11
   2   2   6 147278. 4732.32   6
  -2  -2  -6 123650. 4120.65  19
  -2  -2  -6 122286. 4116.65   4
   2   2   7 33484.1 2462.57  12
  -2  -2  -7 28009.7 2171.41   4
   2  -2   7 34533.6 2197.76  12
   2   2   7 20770.0 1953.14   6
  -2   2  -7 23100.7 1933.00  11
  -2  -2  -7 33118.9 2406.03  20
  -2   2  -7 33306.0 2341.09   4
  -2  -2  -7 33042.3 2320.23  19
  -2  -2  -7 21818.5 1825.76  10
  -2   2  -7 32397.9 2556.54  22
   2  -2   7 36649.1 2279.64   7
  -2   2  -8 52544.5 3457.30  22
  -2  -2  -8 47953.8 3034.54  19
  -2  -2  -8 34126.9 2447.18  10
   2   2   8 53250.5 3347.67  12
  -2   2  -8 34574.2 2490.90  11
  -2  -2  -8 35964.8 2690.77  20
   2  -2   8 54235.3 2994.54  12
  -2  -2  -8 47197.0 3048.74   4
  -2   2  -8 35931.4 2654.23   4
  -2  -2  -9 23836.6 2347.33   4
  -2  -2  -9 23125.6 2265.51  19
   2   2   9 26128.4 2532.54  12
  -2   2  -9 27517.3 2666.55  22
  -2  -2  -9 19105.2 2082.77  20
  -2   2  -9 15841.3 1877.96   4
  -2   2 -10 35730.8 3183.28  22
   2   2  10 37236.3 3210.80  12
  -2   2 -10 30779.5 2821.60   4
  -2  -2 -10 32063.9 2828.02  20
  -2  -2 -10 29017.6 2702.87  19
  -2  -2 -10 31097.3 2841.71   4
   2  -2  11 8047.04 689.214  52
  -2   2 -11 7182.17 676.923  41
  -2   2 -11 7294.07 688.240  36
  -2  -2 -11 9513.51 793.163  36
  -2  -2 -11 6466.79 617.686  31
  -2   2 -11 6817.19 663.314  32
  -2   2 -11 7290.08 677.158  31
  -2  -2 -12 2102.81 396.860  36
  -2   2 -12 1208.65 291.346  36
  -2  -2 -12 2067.13 365.558  31
  -2   2 -12 1571.31 334.618  31
  -2   2 -13-76.9846 120.690  36
  -2  -2 -13 53.9301 103.990  36
  -2  -2 -13-225.070 128.207  31
  -2   2 -13-165.833 153.926  31
  -2  -2 -13 16.6040 155.932  30
  -2   2 -14 5635.42 567.284  36
  -2  -2 -14 7933.55 694.058  36
  -2   2 -14 7477.99 660.633  31
  -2  -2 -14 6697.57 655.149  30
  -2  -2 -15 1134.66 249.321  36
  -2  -2 -15 1998.62 347.171  30
  -2  -2 -15 1562.51 287.164  27
  -2   2 -15 1634.12 317.031  31
  -2   2 -16 517.329 166.830  31
  -2  -2 -16 592.818 179.483  30
   2   2  17 1466.14 232.807  38
  -2  -2 -17 1620.04 220.324  30
  -2   2 -17 1442.43 208.987  30
  -2   3  16 60.3322 119.199  38
  -2   3  16-13.6368 118.122  23
   2  -3 -16 161.516 96.6208  30
   2  -3 -16-57.6048 100.540  27
  -2   3  15 1273.55 297.936  38
  -2   3  15 997.005 269.913  23
  -2   3  15 1443.20 314.584  29
   2  -3 -15 840.702 214.498  30
   2  -3 -15 1517.93 306.500  27
   2   3 -15 1428.63 303.978  31
  -2   3  14 4204.57 538.437  23
   2  -3 -14 4263.35 529.973  27
  -2   3  14 4863.57 578.126  29
   2   3 -14 4896.05 553.429  31
   2  -3 -14 4489.77 534.507  30
   2  -3 -13 75.9709 160.649  27
   2  -3 -13 286.264 155.155  30
  -2   3  13 292.106 207.436  29
   2   3 -13 225.781 168.758  31
   2  -3 -12 14013.7 936.273  55
  -2  -3  12 12477.4 883.182  39
   2  -3 -12 12563.5 943.635  27
   2  -3 -12 11521.9 883.190  30
  -2  -3  11 2424.21 397.627  39
  -2  -3  11 1622.04 335.336  52
   2   3 -11 2161.26 385.462  31
   2   3 -11 1897.48 366.856  32
   2  -3 -11 1650.37 348.835  30
  -2  -3  10 9959.41 1610.96   1
   2   3 -10 12276.2 1884.23  22
  -2  -3  10 12530.0 1776.25  15
  -2   3   9 7532.56 1386.54  12
  -2  -3   9 5100.26 1103.17   1
  -2   3   9 6600.95 1487.20   6
   2   3  -9 6029.40 1284.63  22
  -2  -3   8 2096.68 654.330   1
  -2   3   8 3746.76 970.636  12
  -2   3   8 3772.38 1111.67   6
   2   3  -8 3036.41 871.779  22
  -2  -3   7 393.260 321.810   1
  -2  -3   7 832.568 407.702  12
  -2   3   7 1666.49 595.983  12
   2   3  -7 513.266 390.818  22
   2   3  -7 1147.31 507.018   5
   2   3  -7 1690.72 604.567   2
   2   3  -6 9802.44 1260.80   5
  -2  -3   6 11166.0 1136.77  12
  -2   3   6 11826.1 1440.20  12
  -2  -3   6 11730.3 1315.35  15
   2   3  -6 12330.7 1561.37  22
   2   3  -6 10712.1 1288.80   2
  -2  -3   6 10795.6 1310.86   1
  -2  -3   5 73932.7 2740.28  13
  -2   3   5 73764.1 3264.13  12
  -2  -3   5 69174.5 3063.12   1
   2   3  -5 73018.3 3169.75   5
   2   3  -5 77847.7 3602.03  22
   2   3  -5 74749.6 3118.27   2
  -2  -3   5 73556.2 2625.50  12
  -2  -3   5 76967.3 3047.86  15
   2   3  -4 121751. 4327.22  14
  -2  -3   4 123795. 3765.48   1
   2   3  -4 117015. 4143.51  22
   2   3  -4 128030. 3724.34   2
   2  -3  -4 122635. 3166.86   2
   2   3  -4 125849. 3879.55   5
  -2  -3   4 125464. 3548.08  15
  -2  -3   4 122872. 3319.16  13
  -2   3   4 129401. 3958.02  12
   2   3  -3 590893. 8634.89  14
  -2  -3   3 578572. 7439.12   1
  -2  -3   3 594369. 6930.86  13
   2   3  -3 617227. 5033.58  18
   2   3  -3 592747. 7775.29   5
   2  -3  -3 582209. 5966.31   2
  -2  -3   3 591599. 7078.46  15
  -2   3   3 612398. 7745.61  12
   2   3  -2 177426. 4234.62  14
  -2  -3   2 165980. 3508.91  13
  -2  -3   2 163843. 3656.42   1
   2   3  -2 168242. 3467.36   3
   2  -3  -2 171836. 3024.63  13
   2   3  -2 168884. 3841.03   5
   2  -3  -2 166650. 2690.94   2
   2   3  -2 171009. 2398.93  18
   2   3  -2 166269. 3671.42   9
  -2   3   2 167678. 3607.26  12
   2   3  -1 92314.7 2478.90   9
  -2  -3   1 123046. 2983.92  13
  -2  -3   1 117130. 2945.19   1
  -2  -3   1 124895. 2376.75  20
   2  -3  -1 119596. 2600.57  13
  -2   3   0 222.090 79.4587  15
  -2  -3   0 379.378 210.656  13
   2  -3   0 417.037 100.054  19
  -2  -3   0 236.844 152.033   1
  -2   3  -1 18153.6 1230.01  21
  -2  -3  -1 19819.3 1219.80   1
  -2   3  -2 27263.2 1592.30   9
   2  -3   2 28316.9 1557.94   7
  -2   3  -2 27773.8 1579.79  21
  -2  -3  -2 28342.3 1570.90  20
  -2  -3  -2 27791.8 1521.00   8
  -2  -3  -3 2190.65 473.781  10
  -2   3  -3 1027.57 264.098   4
  -2  -3  -3 1576.76 427.492  19
   2  -3   3 1616.13 424.887   7
  -2   3  -3 1389.06 432.134  18
   2  -3   3 1626.57 212.989   1
  -2  -3  -3 1392.04 397.033  20
  -2   3  -3 1390.24 390.838  14
  -2   3  -4 33709.8 2127.97  18
   2   3   4 35087.6 2032.78  12
  -2   3  -4 30088.2 2188.39  22
  -2  -3  -4 33207.9 2021.78  20
  -2  -3  -4 33326.4 1876.08  10
  -2   3  -4 26461.5 1520.51   4
  -2  -3  -4 34348.9 1963.41  19
  -2  -3  -4 34016.5 1816.53   4
   2  -3   4 36785.3 1388.14   1
  -2   3  -4 33208.2 1953.80  14
   2  -3   4 36245.4 2021.82   7
  -2  -3  -5 1464.51 453.831   4
  -2  -3  -5 1707.05 519.231  20
  -2   3  -5 1161.18 537.100  22
   2   3   5 2462.02 628.729  12
  -2   3  -5 1745.70 468.014   4
   2  -3   5 1920.91 542.184   7
   2  -3   5 2440.77 466.620  12
  -2  -3  -5 1685.26 509.451  19
  -2   3  -5 1019.67 411.846  18
  -2  -3  -5 1501.22 445.143  10
  -2   3  -6 738.231 348.375   4
  -2  -3  -6 724.599 340.441  10
   2  -3   6 310.637 260.690   7
  -2  -3  -6 735.941 386.830  20
  -2   3  -6 657.984 519.697  22
   2  -3   6 568.501 271.609  12
   2   3   6 591.001 413.849  12
  -2  -3  -6 721.226 348.930  19
  -2   3  -6 1136.84 431.220  11
  -2  -3  -6 163.998 205.184   4
  -2  -3  -7 21337.5 1915.15   4
   2  -3   7 19205.8 1790.13   7
  -2  -3  -7 23824.8 2061.82  19
  -2   3  -7 17640.1 1717.29   4
  -2  -3  -7 18380.2 1699.45  10
  -2  -3  -7 28154.6 2330.49  20
   2   3   7 32014.2 2550.98   6
   2   3   7 28987.5 2376.78  12
  -2   3  -7 27888.6 2471.22  22
  -2   3  -7 18381.6 1759.61  11
  -2   3  -8 51756.2 3569.94  22
  -2   3  -8 50512.2 3061.80  11
  -2  -3  -8 50025.9 3281.63  20
  -2  -3  -8 45470.9 3054.10  19
   2   3   8 48222.6 3311.17  12
  -2  -3  -8 47467.3 3084.99   4
  -2  -3  -9 2560.47 820.873  20
  -2   3  -9 1849.82 645.873   4
  -2  -3  -9 3509.23 923.263  19
  -2   3  -9 2956.74 903.525  22
   2   3   9 2818.99 881.569  12
  -2  -3  -9 1047.39 503.371   4
  -2  -3 -10 5137.80 579.522  36
  -2   3 -10 4445.32 540.233  46
  -2   3 -10 5429.78 584.607  41
  -2   3 -10 5204.10 568.566  32
  -2  -3 -10 3606.29 970.600  20
  -2   3 -10 4646.15 538.943  31
  -2   3 -11 41.4594 148.309  41
  -2   3 -11 55.6411 132.859  36
  -2  -3 -11 152.974 136.697  36
   2  -3  11 151.268 159.121  52
  -2  -3 -11 89.0141 127.362  30
  -2   3 -11 4.02150 111.088  32
  -2   3 -11-68.7695 119.278  31
  -2   3 -12 3896.06 505.278  36
  -2  -3 -12 2482.67 424.712  36
   2  -3  12 3424.00 469.270  52
  -2   3 -12 3395.89 489.618  41
  -2  -3 -12 2772.48 443.892  30
  -2   3 -12 3131.47 461.990  31
  -2   3 -13 618.988 216.544  36
  -2  -3 -13 467.175 185.405  36
   2  -3  13 320.547 166.402  52
  -2   3 -13 400.141 198.540  31
  -2  -3 -13 550.600 221.716  30
  -2   3 -14 666.754 207.722  36
  -2  -3 -14 1129.46 289.364  36
  -2  -3 -14 917.639 257.504  30
  -2   3 -14 878.023 258.482  31
  -2   3 -15 2680.96 373.807  31
  -2  -3 -15 2169.52 345.635  30
  -2  -3 -16 562.089 167.963  30
  -2   3 -16 367.967 141.661  31
  -2   4  16 3856.50 405.399  38
   2  -4 -16 3298.68 352.304  27
  -2   4  16 3743.89 406.553  23
   2  -4 -16 3373.37 352.580  30
  -2   4  15-85.4324 140.194  38
  -2   4  15 29.5654 132.434  29
   2  -4 -15-59.4381 133.274  27
   2   4 -15-230.047 146.491  31
  -2   4  15 158.518 157.264  23
   2  -4 -15-6.20116 74.7165  30
  -2   4  14-151.535 214.569  38
  -2  -4  14-74.5775 122.888  39
  -2   4  14-12.2750 144.515  29
   2  -4 -14 44.4318 102.533  27
   2  -4 -14 139.627 139.607  30
   2   4 -14-169.549 147.521  31
  -2   4  14 5.75965 160.911  23
  -2  -4  13 446.505 196.182  39
   2  -4 -13 787.762 259.720  27
   2   4 -13 941.924 266.317  31
   2  -4 -13 950.685 274.437  30
  -2  -4  12 1144.17 281.932  39
  -2  -4  12 1094.97 272.475  52
   2  -4 -12 924.862 284.847  30
   2   4 -12 1028.52 268.702  32
   2   4 -12 1180.05 293.658  31
   2  -4 -12 1360.82 329.725  27
  -2  -4  11 606.775 212.764  39
  -2  -4  11 445.643 209.783  52
   2   4 -11 799.481 226.444  41
   2   4 -11 413.307 192.037  32
   2   4 -11 320.603 167.139  31
   2  -4 -11 674.332 252.043  27
   2  -4 -11 400.031 176.834  30
   2  -4 -10 18514.6 1041.78  55
  -2  -4  10 18960.0 1054.71  39
  -2  -4  10 17860.8 1018.80  52
   2  -4 -10 18892.9 1101.29  27
   2  -4 -10 18017.0 1057.91  30
   2   4 -10 17135.1 1030.35  32
   2   4 -10 18635.9 1061.71  31
  -2   4   9 3990.83 1083.17  12
   2   4  -9 3239.12 1025.14  22
  -2  -4   9 5113.11 1105.11   1
  -2   4   9 3615.47 1267.99   6
  -2  -4   8 3441.49 852.810   1
  -2   4   8 3611.82 925.623  12
   2   4  -8 3367.30 964.354  22
  -2  -4   7 19669.6 1926.03   1
  -2  -4   7 32628.4 2244.59  13
  -2   4   7 34594.3 2730.80  12
   2   4  -7 24468.5 2434.89  22
  -2  -4   7 35671.4 2480.61  15
   2   4  -7 33217.2 2606.74   5
  -2  -4   6 7963.99 1065.70  13
   2   4  -6 7137.94 1101.40   2
  -2   4   6 8043.08 1232.21  12
  -2  -4   6 5193.19 932.913   1
   2   4  -6 6890.48 1159.97   5
   2   4  -6 6414.06 1224.98  22
  -2  -4   6 9308.77 1180.40  15
  -2  -4   5 15733.7 1421.37  13
  -2  -4   5 13902.4 1399.89   1
  -2  -4   5 13842.5 1319.71  15
   2   4  -5 14392.4 1700.17  22
  -2   4   5 14243.6 1509.60  12
   2   4  -5 13719.6 1377.64   2
   2   4  -5 13776.8 1457.03   5
  -2  -4   4 496.951 257.676  15
  -2  -4   4 329.854 226.884  13
   2   4  -4 504.675 334.980   2
  -2   4   4 143.561 266.950  12
   2   4  -4-99.3323 296.807  14
   2   4  -4 828.848 433.907   5
  -2  -4   4 375.020 231.562   1
   2   4  -3 11151.5 1292.46  14
  -2   4   3 10489.8 1076.58  12
  -2  -4   3 10173.0 1035.68  13
   2   4  -3 11624.6 1202.19   5
   2   4  -3 11338.6 832.917  18
  -2  -4   3 10014.7 1047.39   1
  -2  -4   3 9780.69 947.762  15
   2   4  -2 35913.7 2105.96  14
   2  -4  -2 34498.7 1634.01  13
  -2  -4   2 35131.8 1863.69  13
   2   4  -2 35347.3 1938.66   9
  -2  -4   2 34622.2 1831.63   1
   2   4  -2 35537.3 1941.20   5
   2   4  -1 2557.02 509.126   5
  -2  -4   1 2446.50 483.457   1
   2   4  -1 1896.00 363.474   3
  -2  -4   1 2453.39 512.286  13
   2  -4  -1 2419.61 435.819  13
  -2   4   1 2140.21 387.913  12
  -2   4   1 2151.51 492.160  21
   2  -4  -1 1520.30 296.657  19
   2   4  -1 2998.66 544.418   9
  -2  -4   1 2856.81 481.191   8
  -2  -4   0 13132.9 1146.60  13
   2  -4   0 13337.2 1070.84  13
  -2  -4   0 12592.6 999.465   8
  -2   4   0 11500.6 1073.74  21
  -2  -4   0 13019.8 1083.54   1
  -2  -4   0 13067.6 995.888  20
  -2   4   0 11967.1 1203.92  17
   2  -4   0 12474.8 1060.59   7
   2  -4   1 11767.3 1072.33   7
  -2  -4  -1 14189.8 1123.62  20
  -2  -4  -1 12663.4 1042.59   8
  -2   4  -1 13644.7 1173.96  21
  -2   4  -1 12975.0 1273.94  17
  -2   4  -1 12200.3 1107.51   9
   2  -4   2 7174.72 885.905   7
  -2  -4  -2 6365.06 822.709  19
  -2   4  -2 7730.45 907.690  21
  -2  -4  -2 7712.71 900.157  20
  -2   4  -2 6624.75 889.075   9
  -2   4  -3 160376. 4651.98  18
  -2  -4  -3 159664. 4392.46  20
  -2  -4  -3 148733. 4151.00  19
   2  -4   3 165899. 4479.11   7
  -2   4  -4 791.180 283.413   4
  -2  -4  -4 967.430 457.867  20
  -2   4  -4 453.505 342.241  18
   2  -4   4 928.675 423.685   7
  -2  -4  -4 1231.47 459.016  19
  -2   4  -4 1470.39 478.798  14
   2   4   4 642.401 365.976  12
  -2   4  -5 11989.3 1155.88   4
  -2   4  -5 14119.6 1519.57  14
   2  -4   5 15518.9 1555.66   7
   2   4   5 15731.5 1570.00  12
  -2   4  -5 16494.9 1667.74  18
  -2   4  -5 15390.8 1801.62  22
  -2  -4  -5 17559.7 1606.88  19
  -2  -4  -5 13181.2 1466.93  20
  -2  -4  -5 15314.6 1377.33   4
  -2   4  -6 634.551 505.224  22
  -2  -4  -6 1396.37 498.561   4
   2  -4   6 971.314 438.796   7
  -2   4  -6 509.384 314.750  11
   2   4   6 1080.10 460.988  12
  -2   4  -6 427.124 314.754  18
  -2  -4  -6 602.637 379.562  19
  -2  -4  -6 2083.83 643.447  20
  -2   4  -6 784.925 363.894   4
  -2  -4  -7 54960.5 3016.95  10
  -2   4  -7 55603.3 3710.92  22
   2   4   7 56264.0 3463.92  12
  -2  -4  -7 51560.8 3272.90  20
  -2   4  -7 47002.5 2909.03  11
  -2  -4  -7 51393.8 3173.56  19
  -2  -4  -7 53989.6 3059.97   4
  -2   4  -7 53405.3 2983.98   4
  -2   4  -8 4368.13 923.544   4
  -2  -4  -8 4289.96 1016.85  20
  -2   4  -8 3061.27 938.273  22
   2   4   8 4530.78 1044.47  12
  -2  -4  -8 2832.19 811.131  19
  -2  -4  -8 4277.56 955.119   4
  -2  -4  -9 3236.97 942.054  19
  -2  -4  -9 2714.81 804.982   4
  -2  -4  -9 2631.78 851.072  20
  -2   4  -9 2214.61 826.115  22
   2   4   9 2079.38 810.074  12
  -2   4 -10 9526.54 794.365  46
  -2  -4 -10 9318.31 781.270  36
  -2   4 -10 9033.48 762.093  41
   2  -4  10 8901.33 729.414  52
  -2   4 -10 8939.97 755.133  32
  -2   4 -10 9010.78 759.691  31
  -2  -4 -10 8580.83 739.197  30
   2  -4  11 2794.12 428.721  52
  -2  -4 -11 3420.69 500.083  36
  -2   4 -11 3145.57 471.100  41
  -2  -4 -11 3576.60 500.170  30
  -2   4 -11 3371.03 482.848  32
  -2   4 -11 3224.31 475.088  31
  -2   4 -12 541.237 200.052  36
  -2  -4 -12 499.369 206.132  36
   2  -4  12 449.124 204.514  52
  -2   4 -12 312.435 170.398  41
  -2   4 -12 419.343 213.395  31
  -2   4 -12 329.010 183.742  32
  -2  -4 -12 141.887 146.345  30
  -2   4 -13 588.706 221.496  36
   2  -4  13 451.117 191.404  52
  -2  -4 -13 491.554 204.285  36
  -2   4 -13 225.887 154.836  31
  -2  -4 -13 415.524 200.216  30
   2  -4  14 3003.34 410.548  52
  -2  -4 -14 2949.58 416.139  36
  -2   4 -14 3368.78 448.597  31
  -2  -4 -14 3318.72 448.238  30
  -2  -4 -15 3666.44 427.388  30
  -2   4 -15 2976.70 388.292  31
  -2   4 -16 171.783 128.017  31
  -2  -4 -16-26.9793 92.4446  30
  -2   5  16-10.1545 104.597  45
  -2   5  16 70.3490 108.422  38
   2  -5 -16 103.892 91.8249  30
  -2   5  16 54.7856 113.830  23
  -2   5  16 65.2519 109.744  29
  -2   5  15 768.905 226.257  38
   2   5 -15 376.965 145.256  31
   2  -5 -15 835.614 209.092  27
  -2   5  15 727.722 232.307  23
   2  -5 -15 489.445 160.302  30
  -2   5  15 807.502 244.067  29
  -2   5  14 7291.42 665.377  38
  -2  -5  14 5948.50 550.403  39
  -2   5  14 6692.52 660.671  23
  -2   5  14 7547.86 699.780  29
   2  -5 -14 6842.85 622.959  27
   2   5 -14 7056.72 621.104  31
   2  -5 -14 7911.06 665.966  30
  -2   5  13 395.279 200.017  38
  -2  -5  13 445.015 206.351  39
   2  -5 -13 591.259 222.222  27
   2  -5 -13 211.961 145.596  30
   2   5 -13 308.056 195.952  31
  -2  -5  12 13333.3 903.970  39
   2   5 -12 13635.6 939.567  32
   2   5 -12 13524.9 923.001  31
   2  -5 -12 13228.6 949.515  30
   2   5 -11 1182.06 288.607  41
  -2  -5  11 1467.87 327.757  52
  -2  -5  11 830.369 278.505  39
   2   5 -11 869.345 254.272  32
   2  -5 -11 941.504 283.550  30
   2  -5 -11 1446.11 331.142  27
   2   5 -11 957.506 257.730  31
  -2  -5  10 9595.76 759.630  39
  -2  -5  10 9789.53 769.866  52
   2  -5 -10 10219.3 822.401  27
   2   5 -10 11053.5 831.709  31
   2  -5 -10 9505.02 780.639  30
   2   5 -10 10101.1 816.039  32
  -2  -5   9 7927.51 672.297  52
   2   5  -9 9020.54 1717.47  22
  -2  -5   8 949.412 469.584   1
  -2   5   8 296.951 409.337  12
   2   5  -8 1166.29 657.061  22
  -2  -5   7 2524.97 696.346   1
   2   5  -7 3733.63 930.413   5
  -2  -5   7 2839.71 738.873  13
  -2   5   7 2409.28 808.011  12
   2   5  -7 3841.23 1087.57  22
   2   5  -6 42030.1 2698.39   2
   2   5  -6 41527.5 3231.00  22
  -2   5   6 40691.0 2858.82  12
  -2  -5   6 40024.3 2581.85  13
  -2  -5   6 39710.7 2606.55   1
   2   5  -5 105301. 4865.22  14
  -2  -5   5 75767.3 3399.10  13
  -2   5   5 81772.6 3736.56  12
   2   5  -5 71210.1 4055.51  22
   2   5  -5 106815. 3955.36   2
   2   5  -5 99762.7 4270.03   5
  -2  -5   5 71501.1 3318.73   1
  -2  -5   4 1184.20 426.984   1
  -2  -5   4 1090.02 406.277  13
  -2   5   4 1553.77 545.724  12
   2  -5  -4 1107.63 400.585  19
   2   5  -4 1752.06 479.283   2
   2   5  -4 1232.95 463.886   5
   2   5  -4 861.319 491.360  14
  -2  -5   4 1236.59 381.584  15
   2  -5  -3 114112. 3413.13  13
  -2  -5   3 113987. 3879.34  13
   2   5  -3 115612. 4470.13  14
   2   5  -3 109290. 4065.41   9
  -2   5   3 122729. 3802.52  12
   2  -5  -3 113074. 3402.17  19
  -2  -5   3 112420. 3711.82   1
   2   5  -3 117291. 3507.83   2
   2   5  -3 112022. 4011.34   5
  -2  -5   2 2207.67 456.254   8
   2  -5  -2 2061.85 416.797  19
   2  -5  -2 2061.26 474.389  13
   2  -5  -2 1739.39 423.573   7
  -2  -5   2 2247.37 516.998   1
   2   5  -2 2516.34 591.895   5
   2   5  -2 2005.20 529.736   9
  -2  -5   2 2199.33 539.042  13
  -2   5   2 1910.96 434.553  12
   2  -5  -1 56631.1 2416.34  13
   2  -5  -1 57569.2 2429.89   7
  -2  -5   1 57940.3 2495.86   1
  -2  -5   1 56296.1 2621.94  13
   2  -5  -1 59225.6 2011.60  19
   2   5  -1 57601.6 2545.87   5
  -2   5   1 57765.2 2715.18  21
   2   5  -1 60826.8 2706.01   9
  -2  -5   1 57952.0 2248.73   8
   2  -5   0 67305.4 2703.60  13
   2  -5   0 66974.6 2710.56   7
  -2  -5   0 64576.8 2811.50  13
   2   5   0 68167.8 2633.52   5
  -2  -5   0 64634.1 2486.38  20
  -2  -5   0 64809.6 2425.01   8
  -2   5   0 64158.4 2798.87  21
  -2   5   0 68565.4 3184.15  17
  -2  -5   0 61789.7 2563.05   1
   2  -5   1 154466. 4280.29   7
   2  -5   1 150957. 4256.15  13
  -2   5  -1 155721. 4336.86  21
  -2  -5  -1 151846. 4053.91  20
  -2   5  -1 157976. 4494.40   9
  -2  -5  -1 152742. 3870.06   8
  -2   5  -1 151242. 4752.29  17
  -2   5  -2 1546.90 533.848  17
   2  -5   2 2656.49 593.423   7
  -2   5  -2 1910.00 556.442   9
  -2  -5  -2 1944.04 500.300  20
   2   5   2 1514.94 411.909  12
  -2   5  -2 1939.01 498.920  21
   2  -5   3 4048.33 785.367   7
  -2  -5  -3 3549.71 703.406  20
  -2   5  -3 3764.66 697.137  21
  -2   5  -3 4146.07 837.411  18
  -2   5  -3 3882.25 831.691   9
  -2  -5  -3 2893.99 679.012  19
   2   5   3 3207.94 635.785  12
  -2   5  -4 33217.1 2325.10  14
  -2  -5  -4 30088.1 2128.14  19
   2   5   4 31681.6 2178.66  12
  -2  -5  -4 32538.9 2267.23  20
  -2   5  -4 30575.8 2319.93  18
   2  -5   4 29815.6 2191.96   7
  -2   5  -5 13646.5 1624.01  14
   2   5   5 11405.0 1425.30  12
  -2   5  -5 13583.2 1832.85  22
  -2  -5  -5 15216.7 1657.84  20
  -2   5  -5 9340.96 1372.57  18
  -2  -5  -5 10828.9 1365.88  19
   2  -5   5 15176.6 1651.47   7
  -2  -5  -6 40492.2 2784.53  19
   2   5   6 39062.5 2813.77  12
  -2   5  -6 40507.1 3260.69  22
  -2  -5  -6 43273.7 2954.28  20
  -2   5  -6 32865.2 2630.61  18
   2  -5   6 47971.4 3104.91   7
  -2  -5  -7-160.269 280.598  20
  -2  -5  -7-37.5085 248.874  19
   2  -5   7 698.121 431.309   7
  -2   5  -7-457.635 470.276  22
   2   5   7 472.459 380.453  12
  -2   5  -8 12683.0 1948.47  22
   2   5   8 11695.8 1756.06  12
  -2  -5  -8 11631.4 1719.80  20
  -2  -5  -8 9864.26 1533.63  19
  -2   5  -9 942.336 289.919  41
  -2   5  -9 692.041 251.754  46
  -2  -5  -9 719.061 233.647  36
   2  -5   9 497.735 199.521  52
  -2  -5  -9 861.258 244.473  30
  -2   5  -9 717.793 222.228  32
  -2   5  -9 660.942 224.597  31
   2  -5  10 76.2749 130.678  52
   2  -5  10 551.519 198.004  39
  -2   5 -10 70.5496 131.786  41
  -2  -5 -10 383.746 206.331  36
  -2   5 -10-43.8154 115.086  46
  -2   5 -10 171.739 142.909  32
  -2  -5 -10 17.0365 111.604  30
  -2   5 -10-222.248 162.292  31
   2  -5  11 352.843 172.500  52
  -2   5 -11 298.207 198.204  41
  -2  -5 -11 667.492 237.185  36
  -2   5 -11 400.863 198.071  31
  -2  -5 -11 500.999 209.414  30
  -2   5 -11 626.169 231.071  32
  -2   5 -12 8800.98 761.773  41
  -2  -5 -12 8792.45 780.083  36
   2  -5  12 10154.2 805.353  52
  -2   5 -12 10238.2 807.655  36
  -2   5 -12 9314.33 786.056  31
  -2  -5 -12 8589.77 768.547  30
  -2   5 -12 9257.02 783.171  32
  -2   5 -13 267.256 188.614  41
  -2   5 -13 155.175 115.484  36
  -2  -5 -13 396.570 206.406  36
   2  -5  13 461.180 189.528  52
  -2  -5 -13 324.328 192.320  30
  -2   5 -13 334.907 181.775  31
   2  -5  14 3711.24 447.114  52
  -2   5 -14 3614.45 459.413  31
  -2  -5 -14 3561.91 452.729  30
  -2   5 -15 277.622 152.725  31
  -2  -5 -15 161.828 136.769  30
  -2  -5 -16 6849.68 459.178  30
  -2   5 -16 8006.34 505.090  31
  -2   6  16 1326.98 222.375  23
  -2  -6  15 3221.62 344.543  39
  -2   6  15 3553.59 400.495  38
   2  -6 -15 3096.78 358.180  30
  -2   6  15 3278.24 402.077  29
  -2   6  15 3141.40 400.915  23
   2   6 -15 1796.32 269.895  31
  -2   6  14 1848.73 342.604  38
  -2  -6  14 1401.33 280.694  39
  -2   6  14 2084.25 372.743  23
   2   6 -14 1387.36 266.258  31
  -2   6  14 1993.64 371.744  29
   2  -6 -14 1879.61 323.290  30
  -2  -6  13 769.499 235.262  39
  -2   6  13 673.625 298.436  38
   2  -6 -13 859.204 254.131  27
   2   6 -13 740.726 223.703  31
   2  -6 -13 768.815 226.033  30
  -2  -6  12 1958.02 370.911  39
  -2   6  12 2004.21 382.921  38
   2   6 -12 1257.46 279.544  31
   2   6 -12 1274.86 302.518  32
   2  -6 -12 1789.13 356.176  27
   2  -6 -12 2033.14 373.958  30
  -2  -6  11-115.733 134.641  52
  -2   6  11-199.673 157.411  38
  -2  -6  11 1.13136 193.609  39
   2   6 -11-193.948 135.197  32
   2  -6 -11-78.1364 107.567  30
   2   6 -11 225.847 135.771  31
   2  -6 -11 63.2060 122.095  27
  -2  -6  10 8054.97 709.123  39
  -2  -6  10 8145.14 716.085  52
   2  -6 -10 8312.75 747.967  27
   2   6 -10 5309.49 602.005  32
   2   6 -10 7746.89 701.884  31
   2  -6 -10 6112.56 640.273  30
  -2  -6   9 442.292 187.847  52
  -2  -6   9 734.500 264.057  39
   2  -6  -9 672.448 218.578  27
   2   6  -9 826.531 231.611  31
   2  -6  -9 465.820 184.124  30
  -2   6   8 17066.1 2158.85  12
   2   6  -8 17559.3 2400.98  22
   2  -6  -8 16220.0 2022.67  19
  -2  -6   7 1245.40 567.457  13
  -2   6   7 952.177 504.000  12
   2   6  -7 277.964 629.117  22
  -2  -6   7-179.343 207.589   1
   2  -6  -7 540.596 409.741  19
   2   6  -7-2.35501 76.3098   5
   2  -6  -6 7516.48 1204.08  19
   2   6  -6 10939.7 1607.88   5
  -2  -6   6 7719.88 1249.77  13
  -2  -6   6 12310.7 1502.12   1
  -2   6   6 8302.51 1329.13  12
   2   6  -6 12074.9 1925.18  22
   2   6  -5 5023.20 1150.25  14
   2  -6  -5 2646.17 679.181  19
  -2  -6   5 2887.17 741.076  13
  -2   6   5 2719.89 702.702  12
  -2  -6   5 2877.58 699.930   1
   2   6  -5 4489.28 993.290   5
   2   6  -5 2685.98 894.484  22
   2   6  -4 14772.2 1849.73  14
  -2   6   4 12661.0 1426.91  12
  -2  -6   4 10748.5 1284.68   1
   2   6  -4 16342.1 1738.51   5
   2  -6  -4 11322.5 1267.60  19
  -2  -6   4 10258.0 1337.44  13
   2   6  -3 29079.6 2308.77   9
   2   6  -3 33334.7 2603.89  14
   2  -6  -3 25938.0 1735.25   7
  -2  -6   3 30595.8 2221.98  13
   2  -6  -3 20396.1 1561.37  19
   2  -6  -3 32257.3 2039.26  13
  -2   6   3 20625.8 1615.80  12
  -2  -6   3 21672.1 1752.56   1
   2   6  -3 28348.9 2169.17   5
   2  -6  -2 6501.55 924.208  13
  -2  -6   2 5902.01 937.806  13
  -2  -6   2 6642.44 951.446   1
   2   6  -2 8773.46 1225.22   9
   2  -6  -2 8473.66 1029.94   7
   2   6  -2 6675.41 1011.60   5
  -2   6   2 5611.59 978.368  21
  -2  -6   1 12292.4 1092.99   8
  -2  -6   1 16273.2 1573.53  13
   2  -6  -1 15414.1 1406.54   7
   2  -6  -1 17552.0 1506.57  13
   2   6  -1 14979.3 1436.91   5
  -2  -6   1 17716.4 1511.80   1
  -2   6   1 14701.8 1507.33  21
  -2   6   1 18549.8 1890.46  17
   2   6  -1 16278.5 1583.37   9
   2   6   0 1586.36 453.350   5
  -2   6   0 1702.68 598.230  17
   2  -6   0 1585.09 475.705  13
   2  -6   0 1350.53 441.360   7
  -2  -6   0 1427.54 506.189  13
  -2   6   0 1562.84 504.834  21
  -2  -6   0 878.449 310.106   8
   2   6   1 65987.6 2732.29   5
   2  -6   1 63367.9 3055.21   7
   2  -6   1 61732.8 3008.14  13
  -2   6  -1 66129.7 3252.17   9
  -2   6  -1 67424.7 3134.52  21
  -2  -6  -1 63552.4 2889.56  20
  -2   6  -1 65600.4 3442.26  17
  -2   6  -2 25455.6 2172.11  17
  -2   6  -2 30424.7 2295.35   9
   2  -6   2 30429.9 2216.94  13
  -2   6  -2 30718.2 2134.19  21
  -2  -6  -2 27636.4 2002.93  20
   2  -6   2 28995.2 2136.83   7
  -2   6  -3 15805.2 1767.56   9
  -2   6  -3 15293.6 1708.92  18
   2  -6   3 16268.9 1674.50   7
   2   6   3 11682.1 1272.99  12
  -2   6  -3 16825.5 1593.57  21
  -2  -6  -3 15931.1 1615.89  20
   2  -6   4 2541.05 670.474   7
   2   6   4 1640.26 530.275  12
  -2  -6  -4 2482.75 669.527  19
  -2   6  -4 2673.44 783.769  18
  -2   6  -4 3012.57 803.552  14
  -2  -6  -4 2520.40 687.981  20
  -2   6  -5 124.732 322.864  18
   2  -6   5-438.746 374.513   7
   2   6   5-102.165 261.578  12
  -2   6  -5 566.787 568.595  22
  -2  -6  -5 457.732 347.666  19
  -2  -6  -5-20.2563 213.730  20
  -2   6  -5 111.632 271.224  14
  -2   6  -6 3788.28 1021.85  14
  -2  -6  -6 3739.95 954.888  20
   2  -6   6 5376.94 1157.95   7
  -2  -6  -6 4627.31 1024.75  19
   2   6   6 2391.58 751.284  12
  -2   6  -6 3140.66 997.190  22
  -2   6  -6 2799.83 804.714  18
   2  -6   7 4932.02 1099.35   7
  -2  -6  -7 3990.13 1008.12  20
  -2  -6  -7 3031.64 886.393  19
   2   6   7 4734.18 1110.29  12
  -2   6  -7 3589.87 1075.24  22
  -2   6  -7 4177.74 1058.56  18
   2   6   8-365.838 374.651  12
  -2   6  -8-143.871 506.041  22
  -2  -6  -8-185.287 404.947  20
  -2   6  -9 2311.04 408.275  37
  -2  -6  -9 1725.77 341.322  36
   2  -6   9 1615.88 319.112  39
  -2   6  -9 2320.78 399.516  44
  -2   6  -9 2470.57 420.278  46
   2  -6   9 2224.77 387.614  52
  -2  -6  -9 2013.27 368.557  30
  -2   6 -10 1943.07 387.758  46
  -2   6 -10 2188.63 415.077  41
  -2  -6 -10 2396.88 418.974  36
  -2   6 -10 1624.43 337.144  37
   2  -6  10 1525.50 322.924  52
   2  -6  10 1898.52 340.965  39
  -2   6 -10 1697.96 360.991  31
  -2   6 -10 2074.89 392.858  32
  -2  -6 -10 1868.07 372.291  30
  -2   6 -11 7556.78 723.908  41
  -2  -6 -11 7180.66 712.172  36
  -2   6 -11 7625.18 730.632  46
   2  -6  11 6912.00 678.522  52
   2  -6  11 8159.93 705.508  39
  -2   6 -11 7369.18 709.963  31
  -2   6 -11 7398.46 711.684  32
  -2  -6 -11 6967.91 689.664  30
  -2  -6 -12 4338.39 541.891  36
  -2   6 -12 4729.02 566.216  41
   2  -6  12 4176.51 519.312  52
  -2   6 -12 4470.82 538.608  36
  -2   6 -12 4474.09 550.307  31
  -2  -6 -12 4729.10 562.696  30
  -2   6 -12 4292.67 531.233  32
  -2   6 -13 2666.79 405.129  41
   2  -6  13 2436.41 386.852  52
  -2   6 -13 2539.77 407.700  32
  -2   6 -13 1970.66 364.984  31
  -2  -6 -13 2791.75 422.899  30
   2  -6  14 185.539 146.240  52
  -2   6 -14 11.2797 131.729  31
  -2  -6 -14 87.1746 102.384  30
   2   6  15 521.282 171.066  38
  -2   6 -15 828.761 202.854  31
  -2  -6 -15 664.192 186.647  30
  -2  -7  15 1415.08 230.116  39
  -2   7  15 1508.05 260.008  45
  -2   7  15 1176.29 217.754  38
  -2   7  15 1772.34 281.397  29
  -2   7  15 1412.32 251.565  23
   2   7 -15 1594.59 227.933  31
  -2   7  14 296.348 164.111  38
  -2  -7  14 211.458 148.679  39
  -2   7  14 233.320 180.267  29
   2  -7 -14 253.798 132.812  30
  -2   7  14 477.949 207.265  23
   2   7 -14 377.333 136.606  31
  -2  -7  13 371.174 206.982  39
  -2   7  13 217.273 152.775  38
   2  -7 -13 488.629 192.932  30
  -2   7  13 563.047 273.689  29
  -2   7  13 747.553 274.930  23
   2   7 -13 307.520 171.051  32
   2   7 -13 319.045 146.957  31
  -2   7  12 1411.44 310.312  38
  -2  -7  12 1790.89 347.746  39
   2  -7 -12 1828.76 352.970  30
   2   7 -12 1418.93 307.389  32
   2   7 -12 1715.21 325.555  31
  -2  -7  11 827.822 262.922  39
  -2  -7  11 1072.49 262.952  52
  -2   7  11 879.363 265.297  38
   2  -7 -11 954.744 266.055  30
   2   7 -11 718.667 237.132  32
   2   7 -11 841.624 237.726  31
  -2  -7  10 568.890 216.843  52
  -2  -7  10 471.722 206.826  39
  -2   7  10 95.9699 139.023  38
   2  -7 -10 399.965 183.286  30
   2  -7 -10 309.293 160.750  27
   2   7 -10 582.729 211.661  31
   2   7 -10 533.471 214.741  32
  -2   7   9-90.7831 149.244  38
  -2  -7   9 796.917 242.217  52
  -2  -7   9 452.022 189.569  39
   2  -7  -9 526.926 218.849  27
   2  -7  -9 470.533 192.823  30
  -2  -7   8 10106.6 771.612  39
  -2  -7   8 10708.9 792.947  52
  -2   7   8 10093.1 786.487  38
   2  -7  -8 10134.2 791.501  30
  -2  -7   7 132.303 279.454  13
   2  -7  -7-250.649 263.095  19
   2   7  -7 509.381 494.535  22
  -2  -7   6 6829.93 1242.83  13
   2  -7  -6 8528.56 1338.82  19
   2   7  -6 4887.03 1143.34   5
   2   7  -6 5320.23 1436.10  22
   2   7  -6 5227.33 1343.33  14
   2   7  -5 1394.57 747.135  14
  -2  -7   5 991.907 493.496  13
   2  -7  -5 1762.18 593.208  19
   2   7  -5 232.433 464.353  22
  -2  -7   5 1793.20 572.631   1
   2   7  -5 1324.78 604.138   5
   2   7  -4 232.027 375.642  14
  -2  -7   4-114.984 200.829  13
  -2  -7   4 688.479 356.617   1
   2   7  -4 265.983 308.352   5
   2   7  -3 8564.18 1452.50  14
  -2  -7   3 7190.05 1163.16  13
  -2  -7   3 5374.06 944.673   1
  -2   7   3 8188.97 1307.57  21
   2   7  -3 4802.21 959.108   5
   2   7  -3 4789.52 1062.84   9
  -2   7   2 11650.3 1502.46  21
   2  -7  -2 15303.1 1574.40  13
  -2  -7   2 14585.2 1663.72  13
  -2  -7   2 11346.9 1324.43   1
   2   7  -2 10919.9 1395.90   5
   2   7  -2 12768.2 1630.70   9
   2  -7  -2 16354.1 1561.81   7
  -2   7   1 3012.45 853.955  17
  -2  -7   1 2347.36 643.764  13
   2  -7  -1 2626.56 648.197  13
  -2   7   1 1353.53 513.158  21
   2   7  -1 1181.75 525.022   9
   2  -7  -1 3085.34 671.193   7
   2   7  -1 1566.95 516.033   5
   2  -7   0 12173.3 1423.36   7
  -2  -7   0 12739.3 1522.03  13
   2  -7   0 13752.2 1520.33  13
  -2   7   0 9116.11 1271.45  21
   2   7   0 13766.6 1427.15   5
  -2   7   0 14505.7 1795.48  17
  -2   7   0 12546.3 1542.18   9
   2  -7   1 50383.0 2978.94  13
  -2   7  -1 32943.3 2389.01  21
  -2   7  -1 52255.6 3220.06   9
   2  -7   1 49285.6 2944.27   7
  -2   7  -1 36049.5 2806.22  17
   2  -7   2 1498.80 628.743   7
   2  -7   2 1188.28 484.410  13
  -2   7  -2-511.428 357.514  21
  -2   7  -2 1469.32 616.035   9
  -2   7  -2 700.711 485.686  17
   2  -7   3 628.109 439.840   7
   2  -7   3 355.510 337.849  13
  -2  -7  -3 687.491 412.653  20
  -2   7  -3 991.860 541.756  18
  -2   7  -3 653.884 516.915   9
   2  -7   4 26717.3 2436.25   7
  -2   7  -4 28211.5 2596.45  14
   2  -7   4 26199.2 2422.42  13
  -2  -7  -4 27239.6 2358.29  20
  -2   7  -4 22806.2 2330.58  18
   2  -7   5 31177.3 2741.66   7
  -2   7  -5 36615.4 3082.71  14
   2  -7   5 32662.2 2822.31  13
  -2  -7  -5 31006.3 2575.25  19
  -2  -7  -5 34374.1 2779.89  20
  -2   7  -5 31243.6 3174.66  22
  -2   7  -5 23814.5 2445.69  18
  -2   7  -6 5132.79 1226.40  18
  -2   7  -6 5168.82 1226.39  14
   2  -7   6 3368.51 950.652   7
  -2   7  -6 3940.00 1234.82  22
  -2  -7  -6 4599.52 1101.59  20
  -2  -7  -6 3184.78 899.409  19
   2   7   7 14304.5 2024.69  12
  -2   7  -7 13719.9 2275.19  22
  -2   7  -7 11045.5 1764.26  18
   2  -7   7 15167.5 2046.99   7
   2  -7   8 322.752 175.169  39
  -2   7  -8 125.480 149.668  53
  -2  -7  -8 277.607 160.699  36
  -2   7  -8 155.362 152.216  46
   2  -7   8 439.096 171.483  52
  -2   7  -8 25.5324 137.028  37
  -2  -7  -8 137.571 115.772  30
  -2   7  -9 555.085 231.745  46
   2  -7   9 460.050 212.739  52
  -2   7  -9-94.8294 115.495  37
   2  -7   9 73.1299 81.4859  39
  -2  -7  -9 173.522 170.130  36
  -2  -7  -9 57.9934 143.974  30
  -2   7 -10 1239.07 314.788  46
  -2   7 -10 2113.27 402.441  41
   2  -7  10 1390.80 304.794  39
  -2   7 -10 1763.68 364.200  37
   2  -7  10 1868.81 350.850  52
  -2  -7 -10 1642.24 339.799  30
  -2   7 -10 1827.08 362.965  32
  -2   7 -10 1802.10 374.372  31
  -2   7 -11 910.612 285.192  41
  -2   7 -11 1191.08 308.118  46
   2  -7  11 667.176 219.455  39
   2  -7  11 762.771 259.604  52
  -2  -7 -11 966.563 263.060  30
  -2   7 -11 1055.76 306.016  31
  -2   7 -11 796.529 250.316  32
  -2   7 -12 1596.43 335.233  41
   2  -7  12 1629.71 339.840  52
  -2   7 -12 1317.69 303.689  36
   2  -7  12 1279.00 278.694  39
  -2   7 -12 1725.44 349.411  32
  -2   7 -12 2082.63 371.701  31
  -2  -7 -12 1771.99 349.690  30
  -2   7 -13 19.3078 126.563  41
   2  -7  13-60.9687 130.577  52
  -2   7 -13-43.7944 148.316  32
  -2   7 -13 8.85464 133.857  31
  -2  -7 -13-14.7991 119.480  30
   2  -7  14 1222.82 253.980  52
   2   7  14 779.869 198.262  38
  -2   7 -14 1391.03 271.519  31
  -2  -7 -14 1087.72 228.360  30
  -2   7 -15 372.012 143.994  31
  -2  -8  14 387.087 154.099  39
  -2   8  14 337.906 152.906  38
  -2   8  14 503.831 172.283  45
  -2   8  14 663.274 209.323  23
  -2   8  14 437.030 173.975  29
  -2  -8  13-27.8774 141.859  39
  -2   8  13 50.2919 120.792  38
  -2   8  13-52.3002 126.168  23
  -2   8  13 107.469 192.024  29
  -2   8  12-108.110 144.836  38
  -2  -8  12-119.298 148.718  39
  -2   8  12-86.7933 182.904  23
   2  -8 -12-30.2121 138.326  30
   2   8 -12-52.9406 164.873  32
  -2   8  11 208.134 163.922  38
  -2  -8  11 248.449 170.023  39
   2   8 -11-53.6233 133.430  32
   2  -8 -11-221.743 156.860  30
  -2  -8  10-209.579 150.358  52
  -2  -8  10-366.307 191.950  39
   2  -8 -10 130.113 151.120  30
   2   8 -10 72.4120 124.173  32
  -2  -8   9 491.723 199.747  52
  -2  -8   9 401.773 203.481  39
   2  -8  -9 630.956 214.270  30
  -2  -8   8 9077.90 747.266  52
  -2  -8   8 8553.84 726.707  39
   2  -8  -8 9607.48 785.702  30
  -2  -8   7 1366.45 291.530  52
  -2  -8   7 1597.99 342.533  39
   2  -8  -7 1395.88 295.989  30
   2  -8  -7 951.044 255.872  28
  -2  -8   6 21962.2 1100.30  39
  -2  -8   6 22028.3 2340.82  13
   2  -8  -6 25012.7 1233.59  28
   2   8  -5 15564.0 2283.04  14
  -2  -8   5 13480.5 1841.75  13
   2   8  -5 14301.7 1945.68   5
   2   8  -5 12307.3 2158.11  22
   2   8  -4 2519.72 973.235  14
  -2   8   4 2998.53 915.623  21
   2   8  -4 3869.15 998.808   5
  -2  -8   4 3699.18 941.605  13
  -2  -8   3 13805.0 1773.26  13
   2   8  -3 12543.4 1856.78   9
   2   8  -3 18157.4 2261.68  14
  -2   8   3 15428.2 2142.22  17
  -2   8   3 17555.3 2059.19  21
  -2  -8   2 2012.44 710.381  13
   2  -8  -2 1789.26 597.626  13
  -2   8   2 949.396 567.668  21
   2   8  -2 1778.71 710.627   9
   2   8  -2 2772.49 747.608   5
  -2   8   2 1127.06 620.525  17
  -2  -8   1 516.567 374.400  13
   2  -8  -1 404.090 354.044  13
   2  -8  -1 1305.77 513.942   7
  -2   8   1 532.873 559.415  17
   2   8  -1 776.210 538.088   9
  -2   8   1 1518.63 625.337  21
  -2  -8   0 1265.22 560.111  13
   2  -8   0 798.763 420.491   7
  -2   8   0-32.6512 231.235  21
  -2   8   0 492.305 393.426   9
   2  -8   0 1409.15 568.340  13
  -2   8   0 907.821 619.017  17
   2   8   0 1056.95 576.315   9
   2  -8   1 1832.79 664.749  13
   2  -8   1 3891.27 906.515   7
  -2   8  -1 2096.08 680.917  21
  -2   8  -1 1670.08 751.136  17
  -2   8  -1 2072.44 707.696   9
   2  -8   2 10378.8 1533.91  13
   2  -8   2 11786.3 1620.31   7
  -2   8  -2 10436.7 1650.96   9
   2  -8   3 63070.7 3881.43   7
   2  -8   3 64437.1 3921.33  13
  -2   8  -3 61761.8 4092.93   9
  -2   8  -4 3648.70 1088.05  14
   2  -8   4 2878.17 861.736   7
   2  -8   4 1264.47 604.211  13
  -2   8  -4 2865.14 1014.01  18
   2  -8   5 40865.3 3328.80  13
  -2   8  -5 44324.1 3681.68  14
   2  -8   5 44912.2 3495.44   7
  -2   8  -5 42721.5 3951.88  22
  -2   8  -5 43770.9 3529.19  18
   2  -8   6 11840.0 810.219  52
  -2  -8  -6 12060.2 827.717  30
  -2   8  -6 12145.3 1907.96  18
  -2   8  -6 10989.7 1908.32  14
  -2   8  -7 367.088 215.485  37
  -2   8  -7 254.902 161.899  44
  -2   8  -7 202.487 127.927  54
   2  -8   7-205.212 139.944  52
  -2   8  -7-221.857 166.444  53
  -2  -8  -7-48.5944 106.907  30
   2  -8   8 1535.50 329.133  39
  -2   8  -8 638.880 238.730  37
  -2   8  -8 1147.21 300.041  53
  -2   8  -8 479.140 206.894  46
   2  -8   8 1707.51 336.653  52
  -2  -8  -8 1300.82 300.239  30
   2  -8   9 443.446 200.143  39
  -2   8  -9 531.769 224.876  37
  -2   8  -9 570.280 243.438  46
   2  -8   9 534.067 207.445  52
  -2  -8  -9 565.673 191.516  30
  -2   8 -10 214.864 142.873  37
   2  -8  10 169.546 162.783  39
   2  -8  10 62.6555 128.454  52
  -2   8 -10 95.3922 151.082  41
  -2   8 -10 146.830 131.698  46
  -2   8 -10 149.013 147.315  32
  -2   8 -10-62.4595 131.879  31
  -2  -8 -10-55.9046 113.911  30
  -2   8 -11-28.7120 179.333  46
  -2   8 -11 52.8484 147.338  41
   2  -8  11 76.3892 137.901  39
   2  -8  11 27.0611 108.030  52
  -2   8 -11-49.7091 162.979  32
  -2   8 -11 49.7836 146.915  31
  -2  -8 -11 138.031 112.566  30
  -2   8 -12 162.649 136.269  41
   2  -8  12 186.850 155.584  52
   2  -8  12 72.6316 123.301  39
  -2   8 -12 151.851 113.970  31
  -2   8 -12 63.1136 127.069  32
  -2  -8 -12 39.8214 125.407  30
   2  -8  13 6559.36 520.072  39
  -2   8 -13 7343.39 604.880  41
   2  -8  13 6881.52 578.180  52
  -2   8 -13 6619.59 576.028  32
  -2   8 -13 7347.11 595.285  31
  -2  -8 -13 6699.51 572.561  30
   2  -8  14 2129.14 298.309  52
  -2   8 -14 2262.93 303.040  31
  -2  -9  14 53.9189 90.8504  39
  -2   9  14 68.3435 96.3549  45
  -2   9  14 41.8148 107.764  29
  -2  -9  13 15.4569 114.123  39
  -2   9  13 65.2699 115.492  45
  -2   9  13 192.601 143.191  23
  -2   9  13-21.6836 134.289  29
  -2  -9  12 274.575 195.289  39
  -2   9  12 155.286 146.965  23
   2   9 -12 152.972 122.716  32
  -2   9  12 373.160 235.641  29
  -2  -9  11 196.886 179.310  39
  -2   9  11-63.2867 132.430  23
   2   9 -11 165.508 148.865  32
  -2  -9  10 2462.99 401.938  39
   2   9 -10 2260.44 400.684  32
  -2  -9   9 2741.61 421.870  39
  -2  -9   8 6799.67 642.315  52
  -2  -9   8 8221.92 716.335  39
   2  -9  -8 7964.41 721.111  28
  -2  -9   7 154.335 124.030  52
  -2  -9   7 336.913 151.534  39
   2  -9  -7 503.693 212.513  28
  -2  -9   6 3942.78 501.661  39
   2  -9  -6 4132.06 526.969  28
  -2  -9   5 6923.45 634.877  39
  -2  -9   5 6509.74 632.208  40
   2  -9  -5 6866.38 664.397  28
   2  -9  -4 6084.19 614.704  28
   2   9  -3-187.273 463.133  14
  -2  -9   3 1092.58 570.768  13
   2   9  -3 585.729 564.203   9
  -2   9   3 25.1471 90.2941  21
  -2   9   3 127.044 482.259  17
   2   9  -2 332.274 445.278  14
   2  -9  -2-294.775 325.809  13
  -2  -9   2-457.870 427.785  13
  -2   9   2 14.3321 321.657  21
  -2   9   2 411.258 497.842  17
  -2   9   1 1605.91 647.476  21
  -2  -9   1 208.433 377.972  13
   2  -9  -1 726.413 441.478  13
  -2   9   1-355.501 472.075  17
   2   9  -1 1961.30 749.790   9
  -2   9   1 606.904 454.299   9
   2  -9   0 698.156 415.572  13
   2  -9   0 65.0834 185.149   7
  -2   9   0 741.224 520.815   9
  -2   9   0 731.315 600.627  17
   2   9   0-56.0065 325.485   9
   2  -9   1 1361.05 582.171   7
   2  -9   1 1886.29 675.186  13
   2   9   1-515.390 453.572   9
  -2   9  -1 1433.27 767.702  17
  -2   9  -1 1415.64 676.739   9
   2  -9   2 153.437 280.440   7
   2  -9   2 793.103 501.308  13
  -2   9  -2-370.885 377.686   9
   2  -9   3 11451.3 1722.21   7
   2  -9   3 11075.1 1740.55  13
  -2   9  -3 11117.9 1846.93  18
   2  -9   4 2407.87 393.281  40
  -2  -9  -4 2134.40 378.303  28
  -2   9  -4 1516.12 830.920  18
   2  -9   5 18001.7 1060.02  40
  -2  -9  -5 16534.9 1023.04  28
   2  -9   6 8339.71 696.147  52
  -2   9  -6 8718.83 768.244  53
  -2   9  -6 9268.06 824.803  44
   2  -9   7 8263.90 714.644  52
  -2   9  -7 8300.81 742.010  54
  -2   9  -7 10067.6 829.065  53
  -2   9  -8 5015.09 610.271  46
  -2   9  -8 4851.03 620.196  37
   2  -9   8 6881.72 651.400  52
   2  -9   8 6920.84 671.236  39
  -2   9  -9 2864.02 469.510  37
  -2   9  -9 2921.27 467.725  46
   2  -9   9 3920.05 503.168  39
   2  -9   9 3473.43 478.301  52
  -2   9  -9 3655.89 508.619  31
   2  -9  10 2718.85 411.352  52
  -2   9 -10 2409.61 420.294  41
  -2   9 -10 2624.05 429.302  37
   2  -9  10 2390.84 396.683  39
  -2   9 -10 2520.70 427.062  46
  -2   9 -10 2287.63 407.114  32
  -2   9 -10 2627.68 426.189  31
   2  -9  11 1209.38 278.832  52
   2  -9  11 1672.82 324.295  39
  -2   9 -11 2000.65 362.517  41
  -2   9 -11 1222.43 307.376  32
  -2   9 -11 1334.01 299.092  31
   2  -9  12 35.5184 109.130  39
  -2   9 -12 139.302 128.875  41
   2  -9  12 288.097 166.691  52
  -2   9 -12 141.348 111.719  31
  -2   9 -12 217.269 170.656  32
   2  -9  13 334.165 131.611  39
   2  -9  13 156.389 115.040  52
  -2   9 -13 154.268 123.969  41
  -2   9 -13 240.988 124.150  31
  -2   9 -13 142.076 131.380  32
  -2 -10  13-32.6364 125.679  39
  -2  10  13-241.661 139.877  29
  -2  10  12 103.578 108.085  45
   2  10 -12 130.529 98.3576  32
  -2  10  12 53.6100 105.468  33
  -2  10  12 19.5503 125.551  29
  -2  10  11 671.042 197.480  45
  -2 -10  11 613.395 207.125  39
  -2  10  11 527.367 216.301  29
   2  10 -11 458.590 164.181  32
  -2  10  10 474.388 171.065  45
  -2 -10  10 798.826 261.089  39
  -2  10  10 1064.06 302.925  29
   2  10 -10 1058.89 264.734  32
  -2 -10   9 1458.46 317.971  39
  -2 -10   8 18386.3 1042.85  39
   2 -10  -8 18940.2 1098.04  28
  -2 -10   7 2734.76 426.271  39
   2 -10  -7 2540.45 438.807  28
  -2 -10   6 56688.2 1824.49  39
  -2 -10   6 61804.7 1954.76  40
   2 -10  -6 60777.8 2043.34  28
  -2 -10   5 42.3159 91.7920  40
  -2 -10   5 219.220 188.198  39
   2 -10  -5 525.767 247.177  28
  -2 -10   4 19362.6 1039.34  39
   2 -10  -4 18925.5 1135.11  28
  -2 -10   3-55.8369 106.357  40
   2 -10  -3-283.810 186.982  40
   2 -10  -3-80.3706 127.395  28
  -2 -10   3 53.8399 123.647  28
  -2 -10   2 5173.92 585.992  40
   2 -10  -2 4833.87 584.670  40
   2 -10  -2 4450.09 542.043  28
  -2 -10   2 4984.74 567.154  28
   2 -10  -1 12175.8 915.050  40
  -2 -10   1 12403.8 910.534  40
  -2 -10   1 11034.2 842.001  28
   2 -10  -1 11915.0 865.600  28
   2 -10   0 7833.89 737.910  40
  -2 -10   0 7230.24 697.369  40
   2 -10   0 8200.57 712.461  28
  -2 -10   0 7133.05 683.313  28
   2 -10   1 6364.81 662.537  40
  -2 -10  -1 6073.16 648.131  40
  -2 -10  -1 6665.80 669.097  28
   2 -10   1 6086.27 617.964  28
  -2 -10  -2 3728.27 509.024  40
   2 -10   2 3146.20 466.141  40
  -2 -10  -2 4067.07 526.645  28
   2 -10   2 3254.13 460.249  28
   2 -10   3 5280.57 600.089  40
  -2 -10  -3 5095.04 583.783  40
  -2 -10  -3 4322.32 555.308  28
   2 -10   4 7358.78 696.931  40
  -2 -10  -4 10520.2 852.658  28
   2 -10   5-3.57084 86.8054  40
  -2 -10  -5 474.517 213.683  28
   2 -10   6 2235.41 396.414  40
  -2 -10  -6 2141.34 387.369  28
  -2  10  -7 151.320 167.022  46
   2 -10   7 257.775 143.037  52
  -2  10  -7-184.466 163.484  37
  -2  10  -8 965.080 301.708  37
   2 -10   8 913.122 279.008  39
   2 -10   8 1059.10 279.245  52
  -2  10  -8 545.470 226.743  46
   2 -10   9 186.147 142.623  52
  -2  10  -9 581.124 246.220  46
   2 -10   9 218.977 180.378  39
  -2  10  -9 40.8353 135.137  37
  -2  10  -9 276.248 157.192  31
  -2  10 -10 371.284 209.481  46
   2 -10  10 33.6882 112.567  52
  -2  10 -10 29.7359 132.921  37
  -2  10 -10-19.4688 129.377  41
   2 -10  10-48.0392 145.927  39
  -2  10 -10 130.760 158.838  32
  -2  10 -10-114.428 142.579  31
   2 -10  11 321.054 163.630  52
  -2  10 -11 556.543 217.074  41
   2 -10  11 335.997 169.647  39
  -2  10 -11 335.032 133.126  31
  -2  10 -11 822.717 229.207  32
   2 -10  12 626.897 192.670  39
  -2  10 -12 290.242 148.658  41
   2 -10  12 453.894 151.671  52
  -2  10 -12 856.248 215.372  32
  -2  10 -12 608.979 168.408  31
  -2  10 -13 54.5844 76.7830  31
  -2 -11  12 412.880 145.191  39
  -2 -11  11 110.347 140.088  39
  -2  11  11-20.1822 113.185  29
   2  11 -11 76.0524 98.3925  32
  -2 -11  10 971.556 252.284  39
   2  11 -10 831.507 223.906  32
  -2  11  10 938.757 245.760  29
  -2 -11   9 124.653 137.104  39
   2  11  -9 208.442 168.764  32
  -2 -11   8 1038.03 274.108  39
   2 -11  -8 814.366 250.519  28
  -2 -11   7 379.571 188.268  39
   2 -11  -7 478.238 220.067  28
  -2 -11   6 963.408 278.161  39
  -2 -11   6 786.127 235.402  40
   2 -11  -6 717.610 256.307  28
  -2 -11   5 3822.57 501.429  40
  -2 -11   5 5718.71 573.230  39
   2 -11  -5 5699.64 641.291  28
  -2 -11   4 8248.15 738.035  40
   2 -11  -4 10772.3 873.974  28
  -2 -11   3 14855.0 1003.34  40
   2 -11  -3 14061.8 990.232  40
   2 -11  -3 12525.0 936.458  28
   2 -11  -2 4348.25 575.885  40
  -2 -11   2 4678.94 571.326  40
  -2 -11   2 3297.42 481.288  28
   2 -11  -2 4550.41 567.169  28
   2 -11  -1 643.763 244.331  40
  -2 -11   1 560.919 231.275  40
  -2 -11   1 882.261 279.268  28
   2 -11  -1 609.599 236.853  28
   2 -11   0 616.662 238.983  40
  -2 -11   0 473.095 208.374  40
   2 -11   0 484.407 209.704  28
  -2 -11   0 588.862 256.460  28
  -2 -11  -1 1378.22 332.234  40
   2 -11   1 1099.00 294.901  40
  -2 -11  -1 961.456 270.445  28
   2 -11   1 851.558 241.575  28
  -2 -11  -2 2488.88 431.482  40
   2 -11   2 2322.85 425.184  40
   2 -11   2 2746.26 435.588  28
  -2 -11  -2 2219.99 404.621  28
  -2 -11  -3 356.002 200.047  40
   2 -11   3 281.866 194.114  40
  -2 -11  -3-207.815 165.793  28
   2 -11   4-316.729 174.233  40
  -2 -11  -4-197.990 158.388  28
   2 -11   5 6511.11 660.153  40
  -2 -11  -5 11073.3 873.782  28
   2 -11   6 1382.05 325.819  39
   2 -11   6 1577.42 329.380  40
  -2 -11  -6 1309.77 305.451  28
  -2  11  -7 6608.06 717.685  37
   2 -11   7 5967.87 614.221  39
  -2  11  -7 7111.08 698.763  46
  -2  11  -8 438.040 203.750  46
   2 -11   8 773.616 254.560  39
  -2  11  -8 810.614 280.217  37
   2 -11   8 521.447 210.691  52
  -2  11  -8 779.842 253.259  31
   2 -11   9 157.371 142.802  52
   2 -11   9 58.9821 171.131  39
  -2  11  -9 117.912 128.781  46
  -2  11  -9-115.472 126.839  37
  -2  11  -9 222.866 147.187  31
   2 -11  10 226.906 126.012  52
  -2  11 -10 421.446 147.970  46
   2 -11  10 175.589 147.902  39
  -2  11 -10 358.096 188.037  41
  -2  11 -10 230.531 140.167  31
  -2  11 -10 381.118 204.469  32
   2 -11  11 440.851 142.829  52
  -2  11 -11 558.589 184.451  41
   2 -11  11 374.709 146.536  39
  -2  11 -11 232.892 144.117  32
  -2  11 -11 348.469 137.008  31
  -2  11 -12 124.707 90.6626  41
   2 -11  12 130.552 103.519  39
  -2  11 -12 216.127 117.414  32
  -2 -12  11 25.1714 101.894  39
  -2 -12  10 123.737 127.219  39
  -2  12  10 288.072 143.184  48
   2  12 -10 116.307 106.724  32
  -2 -12   9 92.9200 114.933  39
   2  12  -9 131.953 110.741  32
  -2 -12   8-30.6818 150.263  39
   2 -12  -8 284.624 151.175  28
  -2 -12   7 15384.5 864.452  39
   2 -12  -7 16643.3 990.338  28
  -2 -12   6 240.707 167.860  40
  -2 -12   6 346.871 197.723  39
   2 -12  -6 288.768 180.671  28
  -2 -12   5 4872.43 510.891  39
  -2 -12   5 4827.72 547.142  40
   2 -12  -5 4829.94 577.769  28
   2 -12  -4 1912.31 357.700  40
  -2 -12   4 2059.52 377.447  40
   2 -12  -4 2112.40 403.822  28
   2 -12  -3 10091.3 831.504  40
  -2 -12   3 9752.38 808.234  40
   2 -12  -3 10566.1 857.600  28
   2 -12  -2 152.996 162.446  40
  -2 -12   2 262.591 194.552  40
   2 -12  -2-102.469 175.851  28
  -2 -12   1 192.645 170.632  40
   2 -12  -1-364.844 209.431  40
  -2 -12   1-26.2176 127.714  28
   2 -12  -1-87.8167 131.545  28
  -2 -12   0 3482.23 506.471  40
   2 -12   0 3708.12 525.479  40
  -2 -12   0 3560.46 511.310  28
   2 -12   0 2903.35 448.461  28
   2 -12   1 813.890 290.840  40
  -2 -12  -1 459.658 223.069  40
   2 -12   1 423.694 182.634  28
  -2 -12  -1 594.372 232.022  28
   2 -12   2 368.928 204.211  40
  -2 -12  -2 362.001 210.986  40
  -2 -12  -2 332.564 208.486  28
   2 -12   2 179.438 163.402  28
   2 -12   3 3301.06 484.865  40
  -2 -12  -3 3131.69 472.826  40
  -2 -12  -3 3092.76 476.174  28
  -2 -12  -4 1611.56 333.927  40
   2 -12   4 1636.04 334.264  40
  -2 -12  -4 1963.11 390.238  28
   2 -12   5 6457.54 621.466  39
   2 -12   5 6560.15 641.295  40
  -2 -12  -5 5766.27 623.392  28
   2 -12   6 1281.44 299.967  40
   2 -12   6 939.714 268.332  39
  -2  12  -6 1689.04 330.340  46
  -2  12  -6 914.389 295.244  37
  -2 -12  -6 1082.65 267.050  28
  -2  12  -7 413.460 176.452  46
  -2  12  -7 405.744 230.511  37
   2 -12   7 539.775 231.286  39
  -2  12  -8 200.593 141.262  46
   2 -12   8 120.960 196.489  39
  -2  12  -8 172.116 147.489  37
  -2  12  -8 1.29540 89.6147  31
  -2  12  -9 412.448 176.947  41
   2 -12   9 570.015 199.290  39
  -2  12  -9 514.787 157.627  37
  -2  12  -9 365.494 182.204  32
  -2  12  -9 270.031 128.917  31
   2 -12  10 425.257 157.502  39
  -2  12 -10 268.239 131.889  41
  -2  12 -10 260.937 157.086  32
  -2  12 -10 362.027 131.066  31
   2 -12  11 1940.91 243.245  39
  -2  12 -11 1887.96 252.036  32
  -2 -13   9 2817.87 294.938  39
   2  13  -9 2758.66 305.585  32
  -2 -13   8 504.818 152.759  39
   2 -13  -8 515.399 165.003  28
   2  13  -8 664.865 182.297  32
  -2 -13   7 214.336 139.836  39
   2 -13  -7-250.062 154.141  28
  -2 -13   6-22.8917 105.477  39
   2 -13  -6-54.9552 116.484  28
  -2 -13   5 10927.6 756.709  40
   2 -13  -5 9450.12 751.875  28
  -2 -13   4 1376.74 309.326  40
   2 -13  -4 1433.05 316.800  28
   2 -13  -3 3560.73 484.095  40
  -2 -13   3 2523.50 404.484  40
   2 -13  -3 2767.70 436.758  28
   2 -13  -2-48.0879 141.307  40
  -2 -13   2 157.638 150.865  40
   2 -13  -2 1.15572 120.735  28
  -2 -13   1 5743.42 621.591  40
   2 -13  -1 5560.00 617.284  40
   2 -13  -1 6280.75 639.059  28
   2 -13   0 1764.33 364.141  40
  -2 -13   0 1779.06 367.317  40
   2 -13   0 2508.49 407.260  28
  -2 -13  -1 5031.26 586.352  40
   2 -13   1 6143.73 648.657  40
  -2 -13  -1 5049.09 587.475  28
   2 -13   1 5655.23 592.619  28
  -2 -13  -2 523.971 232.254  40
   2 -13   2 313.892 204.681  40
  -2 -13  -2 318.420 198.052  28
   2 -13   2 367.146 172.924  28
   2 -13   3 775.958 258.783  40
   2 -13   3 870.611 244.754  39
  -2 -13  -3 719.492 245.414  40
  -2 -13  -3 848.787 261.776  28
   2 -13   4 2204.84 379.794  40
   2 -13   4 1961.03 337.307  39
  -2 -13  -4 2464.97 397.118  28
  -2  13  -5 727.976 220.991  46
   2 -13   5 969.366 251.078  39
   2 -13   5 558.367 204.077  40
   2 -13   6 4269.80 459.714  39
  -2  13  -6 3309.25 449.444  37
   2 -13   6 3470.95 410.238  40
  -2  13  -7 2492.40 360.471  37
   2 -13   7 4352.15 442.518  39
  -2  13  -8 4793.37 437.999  37
  -2  13  -8 5020.62 464.899  41
   2 -13   8 5031.04 446.277  39
  -2  13  -9 3256.76 337.550  41
   2 -13   9 3741.25 357.495  39
  -2  13  -9 3271.25 358.551  32
   2  14  -7 666.491 176.482  32
   2 -14  -7 660.792 158.689  28
   2 -14  -6 6733.73 535.670  28
   2 -14  -5 327.433 167.338  28
   2 -14  -4 2139.49 354.140  28
  -2 -14   3 211.594 158.655  40
   2 -14  -3 115.034 127.334  40
   2 -14  -3 326.967 151.820  28
  -2 -14   2 2135.97 352.945  40
   2 -14  -2 2284.78 370.206  40
   2 -14  -2 2048.91 345.090  28
  -2 -14   1 1140.24 276.707  40
   2 -14  -1 1582.59 330.350  40
   2 -14  -1 1328.67 300.103  28
   2 -14   0 4716.48 529.625  40
  -2 -14   0 5050.46 537.395  40
   2 -14   0 3920.01 462.766  28
   2 -14   1 863.061 266.445  40
  -2 -14  -1 894.146 243.679  40
   2 -14   1 571.819 184.177  28
   2 -14   2 669.276 217.456  40
   2 -14   2 1215.92 248.209  28
   2 -14   3 2969.32 405.478  40
   2 -14   3 2278.74 318.093  39
   2 -14   4 1517.80 275.895  40
   2 -14   4 2365.11 317.230  39
   2 -14   5 264.746 131.638  40
  -2  14  -5 174.092 121.737  37
   2 -14   5 337.365 154.575  39
  -2  14  -6-50.4853 104.376  37
   2 -14   6-26.0649 105.954  40
   2 -14   6 205.225 140.565  39
  -2  14  -7 282.115 131.529  41
   2 -14   7 626.712 156.144  39
   2 -15  -5 2327.63 276.747  28
   2 -15  -4 1982.87 276.555  28
   2 -15  -3 301.729 125.465  40
   2 -15  -3 369.464 153.586  28
   2 -15  -2 6461.91 490.347  40
   2 -15  -2 5798.42 486.473  28
   2 -15  -1 23.8075 98.9432  40
   2 -15  -1 172.655 126.581  28
   2 -15   0 707.159 194.294  40
   2 -15   1-3.02029 96.2107  40
   2 -15   2 20.9652 102.729  40
  -2  15  -3 1658.91 291.947  37
   2 -15   3 1265.70 230.525  40
   2 -15   4 345.102 132.576  40
  -2  15  -4 280.959 128.608  37
   3   0 -17 56.2423 85.2061  27
   3   0 -16 971.351 193.912  55
  -3   0  16 743.894 191.541  38
   3   0 -16 1237.72 253.878  27
   3   0 -16 1053.50 211.175  30
  -3   0  15 15.4069 129.403  38
   3   0 -15-293.219 173.578  27
   3   0 -15-149.950 114.824  30
  -3   0  14 1616.75 326.070  38
  -3   0  14 1298.68 303.351  23
   3   0 -14 1845.01 336.675  30
   3   0 -13 98.8872 177.609  31
  -3   0  13-200.905 160.351  23
   3   0 -12 2100.76 400.256  31
  -3   0  12 2609.92 424.892  23
   3   0 -11 137.854 169.924  31
  -3   0  10 5195.65 1175.42  12
  -3   0  10 4615.28 1125.97   1
  -3   0   9-250.404 278.377  12
  -3   0   8 3461.84 863.068  12
   3   0  -8 4207.93 926.770   2
  -3   0   8 3536.39 960.056   6
   3   0  -8 4611.80 881.881  16
  -3   0   7 143.686 367.535   6
   3   0  -7 565.673 324.279  16
   3   0  -7 247.176 228.599   5
  -3   0   7 45.0427 240.818  12
   3   0  -7 319.159 280.392   2
   3   0  -6 11647.0 1151.26   5
  -3   0   6 11628.0 1340.21  12
  -3   0   6 10402.2 1475.13   6
   3   0  -6 11439.0 1240.76  22
   3   0  -6 10009.0 1216.20   2
   3   0  -6 12130.4 1235.06  16
  -3   0   5 55.6562 229.004  12
   3   0  -5 197.215 181.231  22
  -3   0   5 434.089 392.125   6
   3   0  -5 55.7084 137.884  16
   3   0  -5 279.162 183.785   5
   3   0  -5 242.061 258.774   2
   3   0  -4 356.479 128.803   5
   3   0  -4 415.197 273.537  16
  -3   0   4 417.333 278.819  12
   3   0  -4 204.739 151.829  22
  -3   0   4 375.169 378.082   6
  -3   0   4 264.549 143.490  17
  -3   0   3 15.7700 212.560  15
   3   0  -3 44.3054 151.856  16
  -3   0   3 493.654 278.589  12
  -3   0   3-31.4078 298.825   6
   3   0  -3 75.5213 150.979   3
  -3   0   3 78.5822 141.198  21
  -3   0   3 33.5037 182.937   1
   3   0  -2 29922.6 1486.19   3
  -3   0   2 30033.9 1690.44   6
  -3   0   2 29314.9 1466.07   1
  -3   0   2 29078.2 1297.25  21
  -3   0   1 143.478 212.195   6
  -3   0   1-22.6246 144.012   1
  -3   0   1 86.1521 154.201  21
  -3   0   1 71.7935 109.718  10
  -3   0   0 66840.5 1851.36  18
  -3   0   0 66933.7 1734.15   1
  -3   0   0 72866.0 1635.00   6
  -3   0   0 67873.9 1918.18  10
  -3   0   0 67564.6 2076.38  15
  -3   0  -1 11.9303 131.629   8
  -3   0  -1 27.5028 122.777  18
  -3   0  -1-174.771 82.8862  22
  -3   0  -1 80.7661 109.236   1
   3   0   1 18.4371 130.039  16
  -3   0  -2 102801. 2716.66   8
  -3   0  -2 100899. 2236.79  22
   3   0   2 104960. 2587.66  16
  -3   0  -3 144.205 247.627  11
   3   0   4 8417.29 750.290   7
  -3   0  -4 11250.8 927.555  19
  -3   0  -4 10927.1 1045.82  22
  -3   0  -4 10184.6 1130.05  11
  -3   0  -4 11289.1 1089.04   4
   3   0   5 294.315 163.242   7
  -3   0  -5-164.918 204.802  22
  -3   0  -5 332.878 284.835  11
  -3   0  -5 216.966 206.883   4
  -3   0  -5 102.687 164.905  19
   3   0   6 723.674 360.527  12
  -3   0  -6 565.034 233.655   4
  -3   0  -6 550.801 288.721  19
  -3   0  -6 4.18499 267.511  22
  -3   0  -6 435.984 351.248  11
  -3   0  -7-130.622 209.687  19
  -3   0  -7 486.508 350.960   4
  -3   0  -7 64.7820 148.672  22
   3   0   7-160.274 282.467  12
  -3   0  -7-412.006 307.673  11
  -3   0  -8 1151.10 486.652   4
  -3   0  -8 1933.75 656.910  22
   3   0   8 2858.84 773.337  12
  -3   0  -8 2063.54 602.667  19
  -3   0  -9 123.680 223.010   4
   3   0   9-518.049 391.870  12
   3   0  10 13229.0 1873.34  12
  -3   0 -11 131.657 129.520  36
  -3   0 -11-142.369 125.422  31
  -3   0 -12 15273.5 1008.05  36
  -3   0 -12 20482.3 1103.16  31
  -3   0 -13-65.3374 113.422  36
  -3   0 -13-101.545 128.571  31
  -3   0 -14 1509.68 329.772  36
  -3   0 -14 1853.36 331.831  31
  -3   0 -15-77.5550 104.619  36
  -3   0 -15-3.59732 104.421  31
  -3   0 -15-55.6720 120.718  30
  -3   0 -16 875.071 190.997  36
  -3   0 -16 424.444 158.103  30
   3  -1 -17 8.55738 72.3146  27
   3   1 -17-58.4034 69.5896  27
   3   1 -16 26.1681 90.0249  55
   3  -1 -16 54.9343 84.8324  55
  -3   1  16 65.2106 107.196  38
   3  -1 -16-37.2090 100.535  27
   3   1 -16-194.031 106.475  30
  -3   1  16-301.235 139.603  23
   3  -1 -16-211.348 116.311  30
   3   1 -16-97.2907 139.911  27
  -3   1  15 124.408 146.851  38
   3  -1 -15 181.276 128.606  55
   3  -1 -15 31.2253 131.413  27
   3   1 -15 67.1054 125.103  27
  -3   1  15 300.793 164.276  23
   3  -1 -15 48.1120 95.6880  30
   3   1 -15-84.8951 101.017  30
  -3   1  14 3644.53 486.954  38
  -3  -1  14 3871.10 474.055  38
   3  -1 -14 4125.00 537.158  27
   3   1 -14 4006.65 512.799  31
  -3   1  14 4502.93 539.659  23
   3  -1 -14 4287.31 517.658  30
   3  -1 -13 10211.3 812.325  30
  -3   1  13 10525.7 837.171  23
   3   1 -13 9417.64 797.883  31
  -3  -1  12 2818.47 443.855  39
   3  -1 -12 2811.78 461.424  31
  -3   1  12 2791.23 442.351  23
   3   1 -12 3025.11 457.558  31
  -3  -1  11 3584.63 482.149  39
  -3   1  11 3983.60 520.911  29
   3   1 -11 3506.94 480.135  31
   3  -1 -11 2540.25 417.495  31
  -3  -1  10 9683.14 1649.86   1
  -3  -1  10 11588.8 1676.85  12
  -3   1  10 10945.1 1714.57  12
  -3  -1   9 762.484 463.643  12
   3   1  -9 17.1278 217.828  22
  -3   1   9 1676.35 768.392   6
  -3  -1   9 56.5930 274.372   1
  -3   1   9 1009.60 537.113  12
   3   1  -8 5203.33 1029.65   2
  -3  -1   8 6972.74 1144.60  12
  -3   1   8 6438.41 1214.25  12
   3   1  -8 5154.24 1026.97  22
  -3   1   8 5699.49 1250.08   6
  -3  -1   8 3922.05 973.937   1
   3   1  -7 58.1675 173.572   2
  -3  -1   7 121.604 221.143  12
  -3   1   7-629.853 418.998  12
   3   1  -7 715.150 376.035  22
  -3   1   7-609.075 455.908   6
   3  -1  -7 21.2089 160.275  16
   3  -1  -7-90.2599 231.558   2
   3   1  -7-461.861 294.063   5
  -3  -1   7-668.445 441.442   1
  -3  -1   6 2219.34 586.400  12
   3  -1  -6 2529.21 522.527   5
  -3   1   6 3010.18 722.128  12
  -3   1   6 2063.13 723.378   6
   3   1  -6 2562.75 623.602  22
   3   1  -6 2411.22 639.131   2
   3   1  -6 3185.98 637.224   5
   3  -1  -6 2250.19 605.035   2
   3  -1  -6 2873.35 576.888  16
  -3  -1   6 1807.57 596.101   1
  -3  -1   5 24535.6 1752.41  12
  -3   1   5 23895.8 1827.70  12
  -3   1   5 25471.5 2127.35   6
   3   1  -5 29904.3 1841.97  22
   3   1  -5 23245.9 1740.18   2
   3  -1  -5 21776.6 1627.48   2
   3   1  -5 25152.8 1678.63   5
   3  -1  -5 25533.6 1399.68   5
  -3  -1   5 23440.2 1823.94   1
   3  -1  -5 24549.6 1570.73  16
  -3  -1   4 12460.0 658.848  13
  -3  -1   4 11991.4 1212.12   1
  -3  -1   4 10968.7 1076.15  12
  -3   1   4 12610.8 1229.97  12
  -3   1   4 14292.6 1469.08   6
   3   1  -4 9504.51 931.818  22
  -3  -1   4 11960.0 748.240  21
   3   1  -4 12538.1 1086.59   5
   3  -1  -4 12707.0 905.262   5
   3  -1  -4 11904.7 1037.20  16
  -3  -1   4 13150.6 1247.63  15
  -3  -1   3 6058.60 790.811  15
  -3  -1   3 7015.50 465.913  13
   3   1  -3 6912.31 809.893   3
   3   1  -3 5719.46 609.298  22
  -3  -1   3 7373.84 554.652  21
  -3   1   3 7611.65 786.389  21
  -3   1   3 7424.02 871.398  12
   3  -1  -3 7143.48 762.507  16
  -3  -1   3 8031.69 890.667   1
  -3   1   2 680.116 267.459  15
   3  -1  -2 948.947 289.960   3
  -3  -1   2 1023.18 325.516   1
   3   1  -2 832.683 289.705   3
   3   1  -2 419.329 158.622  22
  -3  -1   2 985.138 217.278  21
  -3  -1   2 764.079 138.559  11
   3  -1  -2 994.117 308.911  16
  -3  -1   1 136123. 2942.23   1
   3   1  -1 134716. 1684.26  22
  -3  -1   1 137443. 2351.69  11
  -3   1   1 144659. 2310.64  10
  -3   1   1 137102. 2959.57  15
  -3   1   1 136596. 2581.63   1
  -3   1   0 19510.1 801.627   1
  -3   1   0 17997.2 698.143   9
  -3  -1   0 18231.3 1036.81   1
   3   1   0 17184.2 1050.67  16
  -3  -1   0 17941.4 1023.02  11
  -3   1   0 19187.0 1048.53  15
   3   1   1 25666.4 666.994  14
  -3   1  -1 25331.4 1153.68  22
  -3  -1  -1 28441.2 1295.29   1
   3   1   1 28475.6 1312.18  16
  -3   1  -1 28885.9 891.133   1
  -3   1  -2 80575.8 2747.46  18
  -3  -1  -2 80301.2 2681.97  11
  -3   1  -2 79317.9 2368.01  22
   3   1   2 62603.3 1904.21  16
  -3   1  -2 62141.5 1965.66   8
  -3  -1  -3 4257.25 581.606  19
  -3   1  -3 4666.76 739.912  18
   3   1   3 4950.32 398.322   6
  -3   1  -3 4654.80 765.434  11
  -3  -1  -3 4328.10 692.450  11
  -3   1  -3 4658.74 468.661  19
   3  -1   4 168775. 3747.92   7
   3   1   4 166787. 2821.03   7
  -3   1  -4 155859. 4470.30  18
   3   1   4 174129. 3130.94   6
  -3  -1  -4 150911. 4342.61  11
  -3   1  -4 154419. 3963.73   4
  -3   1  -4 151616. 4419.64  11
  -3  -1  -4 153409. 3730.75  19
  -3   1  -4 155872. 4223.24  22
  -3  -1  -4 151385. 4003.62   4
   3  -1   5 62416.2 2443.64   7
  -3   1  -5 56213.0 2135.18  19
  -3  -1  -5 54130.9 2610.81   4
  -3   1  -5 57458.5 2829.34  22
  -3  -1  -5 53819.0 2795.62  11
  -3   1  -5 58637.8 2910.48  11
  -3   1  -5 52720.6 2547.11   4
  -3  -1  -5 54532.3 2434.24  19
  -3   1  -6 118559. 3512.71  19
  -3   1  -6 113247. 4088.00   4
   3   1   6 126781. 4443.53  12
  -3   1  -6 120195. 4429.28  22
  -3  -1  -6 118442. 4429.86  11
  -3   1  -6 120752. 4429.59  11
  -3  -1  -6 116825. 3903.11  19
   3  -1   6 121455. 4109.81  12
  -3  -1  -6 111861. 4084.88   4
  -3   1  -7 1495.21 539.647   4
  -3  -1  -7 2151.29 613.673   4
  -3   1  -7 2292.84 694.493  22
   3  -1   7 2183.19 633.246  12
   3   1   7 1589.86 580.541  12
  -3   1  -7 1954.00 601.972  11
  -3  -1  -7 2336.29 639.655  19
  -3   1  -7 2232.85 551.309  19
  -3   1  -8 12292.5 1553.20  11
  -3   1  -8 14345.6 1736.45   4
  -3  -1  -8 17219.7 1883.97   4
   3  -1   8 19922.2 1969.69  12
   3   1   8 20166.2 2069.42  12
  -3   1  -8 16366.9 1913.17  22
  -3  -1  -8 18421.7 1835.89  19
  -3   1  -9 2145.91 745.626   4
  -3  -1  -9 2075.48 700.367   4
  -3   1  -9 2065.98 729.120  22
   3  -1   9 2271.38 748.738  12
   3   1   9 2567.85 803.576  12
  -3  -1  -9 1387.78 564.751  20
  -3  -1  -9 1863.62 671.726  19
  -3   1 -10 502.951 183.956  41
  -3  -1 -10 247.616 374.268  20
  -3   1 -10 738.940 566.540  22
   3  -1  10 413.055 394.209  12
   3   1  10 439.582 464.899  12
  -3  -1 -11 14432.7 982.565  36
  -3   1 -11 14905.7 983.758  36
  -3   1 -11 14047.8 918.416  31
  -3   1 -12 63.2436 132.674  36
  -3  -1 -12 13.4862 98.7220  36
  -3   1 -12 34.9641 119.045  31
  -3  -1 -13 3110.57 498.144  36
  -3   1 -13 2470.17 408.664  36
  -3   1 -13 3185.70 443.569  31
  -3  -1 -13 2692.98 398.589  31
  -3  -1 -14 932.968 257.064  36
  -3   1 -14 862.958 233.688  36
  -3  -1 -14 1182.51 273.354  30
  -3   1 -14 785.205 222.244  31
  -3  -1 -15 1586.63 287.716  36
  -3   1 -15 1479.76 279.074  36
  -3  -1 -15 2279.53 348.887  30
  -3   1 -15 2332.97 336.998  31
  -3  -1 -16 550.969 158.290  36
  -3   1 -16 261.582 123.101  36
  -3  -1 -16 441.213 151.549  30
  -3   1 -16 391.739 148.938  30
  -3   2  16 630.778 192.027  38
   3  -2 -16 724.834 202.041  27
   3   2 -16 598.986 189.088  27
   3  -2 -16 638.886 164.728  30
  -3   2  16 773.447 192.020  23
   3   2 -16 490.739 140.432  30
   3  -2 -15 4481.17 463.069  55
  -3   2  15 4156.18 475.567  38
   3  -2 -15 4905.02 533.426  27
   3  -2 -15 3231.92 407.474  30
  -3   2  15 4696.14 504.856  23
  -3   2  14-63.1307 159.072  38
   3  -2 -14-113.262 153.667  55
   3   2 -14-40.9262 152.654  31
  -3   2  14 420.378 230.957  29
  -3   2  14 85.4878 145.628  23
   3  -2 -14 84.3183 132.044  30
   3  -2 -14-59.0677 160.189  27
   3  -2 -13 4858.86 564.093  55
  -3   2  13 5502.28 625.029  38
  -3  -2  13 5942.23 612.695  39
   3  -2 -13 3223.33 461.299  30
  -3   2  13 5906.00 630.301  29
  -3   2  13 5208.87 610.841  23
   3   2 -13 5324.97 597.496  31
   3  -2 -13 5479.14 615.565  27
  -3  -2  12 2006.24 371.121  39
   3   2 -12 1081.36 284.373  31
   3  -2 -12 1938.14 365.704  30
  -3   2  12 2067.26 403.118  29
   3   2 -11 431.806 182.868  31
   3  -2 -11 133.987 130.991  30
  -3  -2  10 3628.61 984.784  15
   3   2 -10 3729.80 1049.52  22
   3  -2 -10 3653.16 484.264  31
  -3  -2   9 1020.42 485.693  15
  -3  -2   9 688.172 444.465   1
  -3  -2   9-296.605 310.456  12
  -3   2   9 565.427 430.816  12
   3   2  -9-212.253 326.589  22
  -3   2   9 750.643 585.081   6
  -3  -2   8 1710.46 636.266   1
  -3   2   8 726.918 484.165  12
  -3   2   8 1059.64 646.038   6
   3   2  -8-389.402 353.990  22
  -3  -2   8 649.580 379.190  12
   3   2  -8 191.530 264.640   5
   3   2  -8 362.213 286.214   2
  -3  -2   7 841.205 470.059   1
  -3  -2   7 453.392 318.886  12
  -3   2   7 232.111 433.883   6
   3   2  -7-146.086 235.788  22
  -3   2   7 468.819 369.109  12
   3   2  -7-32.7104 145.213   5
   3   2  -7 536.142 331.145   2
  -3   2   6 21625.5 2186.49   6
   3  -2  -6 18950.2 1651.69   2
  -3  -2   6 20092.7 1669.48  12
  -3   2   6 21191.4 1915.47  12
   3   2  -6 24737.2 1981.93  22
   3   2  -6 18934.7 1758.48   2
   3   2  -6 20762.9 1753.82   5
   3  -2  -6 18025.6 1385.72  16
  -3  -2   6 20596.8 1866.58   1
  -3  -2   6 22881.5 1937.40  15
  -3  -2   5 2718.68 628.553  15
  -3  -2   5 1581.72 496.325   1
   3  -2  -5 1105.41 360.574   2
  -3  -2   5 1447.73 453.695  12
  -3   2   5 2153.30 619.716  12
   3   2  -5 2037.06 537.305  22
   3   2  -5 1246.64 459.296   2
   3   2  -5 1130.35 397.020   5
   3  -2  -5 1585.76 397.203  16
  -3  -2   4 16185.2 1410.51   1
  -3  -2   4 18004.7 1056.82  13
  -3   2   4 17338.2 1474.33  12
   3   2  -4 12890.9 1221.16  22
   3  -2  -4 18327.6 1349.51   2
   3   2  -4 17937.2 1424.43   5
   3  -2  -4 17748.6 893.761   5
   3  -2  -4 17382.9 1239.90  16
  -3  -2   4 15387.6 1347.29  15
  -3  -2   3 1946.06 350.426  13
  -3   2   3 2224.04 507.724  12
  -3  -2   3 2593.79 541.808   1
   3   2  -3 1767.58 419.317   3
   3   2  -3 1779.49 417.617  22
   3  -2  -3 2400.41 309.160   5
   3   2  -3 2369.27 518.804   5
  -3   2   3 2350.56 507.539  17
  -3  -2   3 2103.21 483.041  15
   3  -2  -3 2256.26 437.243  16
  -3  -2   2 14732.3 910.934  13
   3  -2  -2 20555.9 727.641  13
  -3  -2   2 18928.7 1282.61   1
   3   2  -2 19552.3 1288.46   3
   3  -2  -2 19566.8 1124.71   3
   3   2  -2 13265.7 983.304  22
  -3  -2   2 20679.9 596.981  20
  -3   2   2 19725.3 1333.07  21
  -3   2   2 20677.4 1402.52  17
   3  -2  -2 20065.2 1242.52  16
  -3   2   2 18212.2 1278.45  12
  -3  -2   2 18896.4 1293.47  15
   3   2  -1 8506.93 814.996  14
  -3  -2   1 11679.0 958.112   1
   3   2  -1 12341.6 983.708   3
   3  -2  -1 11514.7 801.915   3
  -3   2   1 11921.3 1022.90  21
  -3   2   1 12376.4 1111.26  17
   3   2  -1 9008.11 627.863   9
   3  -2  -1 12562.0 971.041  16
  -3  -2   1 12473.6 1009.92  15
  -3   2   1 7660.59 686.230  15
   3   2   0 19487.8 1062.04  14
  -3   2   0 28258.0 794.772   1
  -3  -2   0 27143.7 1406.26   1
   3   2   0 26751.0 1352.38  16
  -3   2   0 18489.1 983.225  15
  -3   2   0 28917.5 1174.75   9
  -3   2  -1 2288.53 338.188   8
  -3   2  -1 3356.98 469.387   9
   3   2   1 2453.70 390.377  16
  -3   2  -2 6972.27 868.320  18
  -3  -2  -2 7627.11 806.406  19
  -3  -2  -2 7165.51 828.394  11
  -3  -2  -2 6822.64 800.662  10
   3   2   2 4648.41 512.888  16
  -3   2  -2 4608.32 484.886   8
  -3  -2  -2 7159.69 824.192   8
  -3   2  -3 15609.1 1027.89  14
   3  -2   3 17096.4 1256.23   7
  -3  -2  -3 16094.1 1227.48  19
  -3   2  -3 16810.3 1417.80  22
  -3   2  -3 16919.8 1451.73  18
   3   2   3 16789.8 911.399  16
  -3  -2  -3 16195.6 1301.13  10
  -3   2  -3 17274.4 665.504  19
   3  -2   4 41554.3 2069.64   7
  -3   2  -4 42283.4 2424.44  22
  -3   2  -4 39229.5 2362.61  18
  -3  -2  -4 39306.2 2047.41  19
  -3  -2  -4 40018.2 2156.48  10
  -3   2  -4 40717.9 2016.09   4
  -3   2  -5 24500.4 1977.32  18
   3  -2   5 27782.8 1824.19   7
  -3  -2  -5 23550.7 1714.80  19
  -3  -2  -5 23078.2 1763.20  10
  -3   2  -5 25995.4 2030.38  22
  -3   2  -5 24587.4 1933.58  11
  -3   2  -5 25805.7 1778.87   4
  -3  -2  -5 22469.6 1697.66   4
  -3  -2  -6 18649.5 1652.66  19
   3   2   6 22436.0 1960.52  12
  -3   2  -6 23290.0 2059.86  22
  -3   2  -6 22305.7 1944.71  11
   3  -2   6 22001.4 1726.31   7
  -3  -2  -6 21012.8 1801.92  10
   3  -2   6 22130.0 1708.59  12
  -3   2  -6 20653.8 1743.73   4
  -3  -2  -6 20869.4 1779.82   4
   3  -2   7 16914.6 1604.44   7
  -3  -2  -7 22230.2 1953.45  19
   3  -2   7 25637.7 2002.86  12
   3   2   7 26273.7 2266.76  12
  -3   2  -7 26031.2 2313.84  22
  -3   2  -7 17831.5 1830.81  11
  -3  -2  -7 15968.3 1686.35  10
  -3   2  -7 15300.6 1643.03   4
  -3  -2  -7 22359.0 2013.11   4
  -3   2  -8-684.836 405.536   4
  -3  -2  -8-291.899 286.493   4
  -3  -2  -8 494.274 387.352  20
  -3   2  -8 826.549 452.531  22
   3  -2   8 350.860 316.616  12
   3   2   8-172.363 327.625  12
  -3   2  -8-37.8235 189.307  11
  -3  -2  -8 191.627 254.684  10
  -3  -2  -8 370.492 324.096  19
  -3   2  -9 6805.97 1260.01   4
  -3  -2  -9 9374.20 1503.38   4
  -3  -2  -9 8602.72 1443.59  19
  -3  -2  -9 8515.60 1377.77  10
  -3   2  -9 10870.4 1709.16  22
   3   2   9 7965.43 1439.40  12
  -3   2  -9 9502.70 1442.71  11
  -3  -2  -9 10100.9 1541.49  20
  -3  -2 -10 99.8955 132.381  36
  -3   2 -10 116.294 151.880  36
  -3   2 -10-176.314 157.212  41
  -3   2 -10 30.5855 71.2033  32
  -3   2 -10 412.579 190.663  31
  -3  -2 -10 502.203 437.931  19
  -3   2 -11 7703.69 721.100  36
  -3  -2 -11 9597.48 810.286  36
  -3   2 -11 9151.38 766.915  41
   3  -2  11 10069.4 777.225  52
  -3   2 -11 8803.82 737.704  31
  -3  -2 -12 1557.50 345.110  36
  -3   2 -12 1107.57 281.628  36
  -3   2 -13 4316.73 523.941  36
  -3   2 -13 5104.70 555.757  31
  -3  -2 -13 5589.72 608.024  30
  -3  -2 -14 515.962 215.250  36
  -3   2 -14 328.124 177.844  36
  -3   2 -14 474.424 197.431  31
  -3  -2 -14 269.009 154.573  30
  -3  -2 -15 718.465 218.079  36
  -3   2 -15 325.404 148.703  36
  -3   2 -15 711.290 197.266  31
  -3  -2 -15 681.721 210.601  30
  -3  -2 -16 40.5475 89.7068  36
  -3   2 -16 78.1438 87.6849  30
  -3   2 -16 141.774 104.944  31
  -3   3  16 302.489 145.296  45
  -3   3  16 122.298 137.989  38
   3  -3 -16 256.274 141.754  27
   3   3 -16 238.953 123.919  27
  -3   3  16 53.7175 113.858  23
   3  -3 -16 307.625 130.583  30
  -3   3  15 605.293 218.091  38
  -3   3  15 277.986 155.479  23
  -3   3  15 521.012 188.323  29
   3   3 -15 293.528 163.344  31
   3  -3 -15 339.306 144.058  30
   3  -3 -15 629.684 214.568  27
  -3  -3  14 3473.22 442.602  39
   3  -3 -14 4779.70 510.291  55
  -3   3  14 4663.32 552.511  38
   3  -3 -14 4486.26 546.769  27
   3   3 -14 4965.58 548.687  31
  -3   3  14 4822.26 565.941  23
   3  -3 -14 4910.28 539.361  30
  -3   3  14 4606.50 545.963  29
  -3  -3  13-168.037 172.511  39
   3  -3 -13 41.5605 105.117  55
  -3   3  13 119.496 155.080  38
   3   3 -13 151.919 143.494  31
  -3   3  13 126.580 210.731  23
   3  -3 -13 120.213 161.455  27
   3  -3 -13-99.9817 126.975  30
  -3  -3  12 861.312 260.665  39
   3  -3 -12 1387.73 324.302  55
   3  -3 -12 1467.73 338.535  27
   3   3 -12 856.937 240.510  31
   3  -3 -12 1228.27 303.850  30
  -3   3  12 1957.22 403.195  29
   3  -3 -11 18758.0 1106.39  55
  -3  -3  11 12634.9 891.627  39
   3  -3 -11 19832.8 1171.61  27
   3   3 -11 12290.0 886.798  31
   3  -3 -11 19258.9 1109.32  30
  -3  -3  10 7520.85 679.392  39
  -3  -3  10 7249.24 1405.76  15
   3   3 -10 7642.65 680.566  31
   3  -3 -10 8350.62 735.876  27
  -3  -3   9 4247.77 1051.17   1
  -3   3   9 4349.65 1104.21  12
  -3   3   9 4570.02 1250.91   6
   3   3  -9 4313.14 1152.44  22
  -3  -3   9 5161.22 1174.18  15
  -3  -3   8 8143.03 1311.66  15
  -3  -3   8 5971.33 1154.51   1
  -3   3   8 6401.69 1233.69  12
  -3   3   8 5872.56 1358.64   6
   3   3  -8 4740.28 1078.87  22
   3   3  -8 6836.49 1227.09   2
   3   3  -8 6559.69 1182.23   5
  -3  -3   7 307.817 241.469  15
   3   3  -7 145.332 224.596   5
  -3  -3   7 162.174 277.291   1
  -3  -3   7 261.434 236.448  12
  -3   3   7 487.637 560.449   6
  -3   3   7-419.162 371.823  12
   3   3  -7-86.9718 199.934  22
   3   3  -7 544.121 392.888   2
  -3  -3   6 10656.4 1376.40   1
  -3   3   6 9587.68 1344.39  12
   3   3  -6 7508.26 1178.55  22
   3   3  -6 10729.8 1355.48   2
   3   3  -6 10819.9 1366.78   5
  -3  -3   6 10956.7 1343.12  15
   3  -3  -5 6480.94 886.633   2
  -3  -3   5 6749.48 1028.60   1
  -3  -3   5 3622.25 580.923  13
  -3   3   5 7703.37 1126.56  12
  -3  -3   5 7694.63 1065.60  15
   3   3  -5 6787.15 1075.65  22
   3   3  -5 6567.53 1001.13   2
   3   3  -5 6878.85 1008.80   5
   3  -3  -5 6187.73 760.384  16
  -3  -3   4 24330.3 1455.98  13
  -3   3   4 22904.4 1757.46  12
   3   3  -4 21685.7 1758.87  22
   3   3  -4 24829.9 1804.56   5
   3  -3  -4 24511.9 1528.20   2
   3  -3  -4 24007.0 1457.39  16
  -3  -3   4 19888.4 1604.28   1
  -3  -3   4 22362.4 1671.54  15
  -3  -3   3 178.863 210.107  15
   3   3  -3 83.2502 200.285  14
  -3  -3   3-118.672 125.306  13
  -3   3   3 241.708 237.910  12
   3   3  -3-633.825 322.966  22
   3  -3  -3 261.193 145.735   2
  -3  -3   3-2.01108 253.201   1
   3  -3  -3 6.94640 137.872  16
  -3   3   3 78.4605 216.995  17
   3   3  -3-65.8932 204.781   5
   3   3  -2 161558. 4382.63  14
  -3  -3   2 163220. 3625.56  13
   3  -3  -2 171352. 2904.15  13
  -3   3   2 165066. 3951.21  12
  -3  -3   2 152908. 3889.74   1
   3   3  -2 165039. 3881.97   3
  -3   3   2 166274. 4244.61  21
  -3   3   2 166773. 4429.73  17
   3  -3  -2 161516. 3658.55  16
  -3  -3   2 159913. 3934.02  15
   3   3  -1 176869. 4085.48  14
  -3  -3   1 162282. 3634.52  13
   3   3  -1 167217. 3728.51   3
  -3  -3   1 159454. 3796.23   1
  -3   3   1 162648. 4097.43  21
  -3  -3   1 168194. 2922.46  20
   3  -3  -1 163493. 2833.87   3
  -3   3   1 159925. 4339.48  17
   3  -3   0 150905. 1544.84  19
  -3   3   0 147172. 3875.31  21
  -3  -3   0 148251. 3601.91   1
  -3   3   0 147757. 4204.76  17
  -3  -3   0 150445. 3670.22   8
  -3   3   0 151242. 1472.62   1
  -3   3  -1 1055.78 198.181   8
  -3  -3  -1 572.607 237.168  20
  -3   3  -1 586.993 277.413  21
  -3  -3  -1 410.777 216.791   1
  -3   3  -1 157.107 169.212   9
   3   3   1 453.423 186.439  16
  -3  -3  -2 104141. 3285.73   8
  -3   3  -2 105389. 3440.61  21
  -3  -3  -2 105125. 3227.72  20
  -3   3  -2 103686. 3527.93  18
   3   3   2 96753.6 2335.64  16
  -3   3  -3 97893.9 2927.10  14
   3  -3   3 100820. 3350.72   7
  -3  -3  -3 92704.4 3282.97  10
  -3   3  -3 94835.0 3623.32  22
  -3  -3  -3 95266.8 3265.17  19
  -3   3  -3 96358.6 3633.67  18
  -3   3  -4 945.126 430.433  18
  -3   3  -4 1098.77 372.283  14
  -3  -3  -4 500.465 323.457  20
   3  -3   4 564.217 283.905   7
  -3  -3  -4 530.337 328.602  19
  -3   3  -4 791.028 430.479  22
  -3  -3  -4 601.456 323.370  10
  -3   3  -5 1786.52 473.193   4
   3  -3   5 2214.36 575.270   7
  -3  -3  -5 2205.08 616.317  20
  -3   3  -5 1540.86 629.385  22
  -3  -3  -5 1288.09 466.053  19
  -3  -3  -5 1515.06 498.718  10
  -3   3  -5 1620.57 563.840  18
   3  -3   6 21307.6 1850.28   7
  -3   3  -6 25595.6 2215.76  18
   3  -3   6 22857.8 1675.31  12
   3   3   6 27258.7 2227.12  12
  -3   3  -6 28221.3 2400.12  22
  -3  -3  -6 25412.8 2155.88  20
  -3  -3  -6 19301.4 1761.97  10
  -3   3  -6 18686.1 1834.10  11
  -3  -3  -6 26187.5 2057.33  19
  -3   3  -6 18177.0 1643.79   4
  -3  -3  -6 25544.3 2002.83   4
   3  -3   7 31968.6 2394.15   7
   3   3   7 41888.5 2955.95  12
  -3   3  -7 41962.5 3071.26  22
  -3   3  -7 28944.2 2376.17  11
  -3  -3  -7 37822.8 2801.06  20
  -3  -3  -7 41266.7 2777.36  19
  -3  -3  -7 26471.1 2209.52  10
  -3  -3  -7 40331.6 2722.46   4
  -3   3  -7 25522.4 2120.80   4
  -3   3  -8 2699.93 750.171   4
  -3  -3  -8 4702.53 1055.08   4
  -3  -3  -8 4568.90 1086.36  20
  -3   3  -8 4755.26 1102.19  22
   3   3   8 5518.31 1161.28  12
  -3   3  -8 2462.68 743.194  11
  -3  -3  -8 3812.55 922.819  19
  -3  -3  -8 2520.39 795.986  10
  -3  -3  -9 14301.1 1889.04  19
   3   3   9 16169.4 2100.34  12
  -3   3  -9 15289.4 2080.52  22
  -3  -3  -9 16342.0 2071.94  20
  -3   3  -9 17679.0 2073.19   4
  -3  -3  -9 16247.4 1982.64   4
  -3   3 -10 26488.4 1308.67  46
  -3   3 -10 26837.9 1291.96  41
  -3  -3 -10 26437.6 1309.60  36
   3  -3  10 28143.6 1289.90  52
  -3  -3 -10 28217.7 1322.35  43
  -3  -3 -10 28151.6 1303.58  30
  -3   3 -10 25883.2 1253.29  31
  -3   3 -10 27338.5 1286.02  32
  -3   3 -11 32793.8 1473.26  36
  -3   3 -11 46341.4 1736.46  41
  -3  -3 -11 49661.5 1838.52  36
   3  -3  11 33323.8 1437.29  52
  -3   3 -11 48364.3 1746.00  32
  -3  -3 -11 49340.6 1788.97  30
  -3   3 -11 48898.4 1764.44  31
  -3   3 -12 167.027 124.901  36
  -3  -3 -12 250.166 180.629  36
   3  -3  12-16.8855 149.723  52
  -3   3 -12-201.644 165.063  41
  -3   3 -12-31.5799 180.744  31
  -3  -3 -12 5.95830 100.468  30
   3  -3  13-77.1904 124.163  52
  -3   3 -13-218.509 158.029  36
  -3  -3 -13-51.2349 132.991  36
  -3   3 -13 115.137 139.605  31
  -3  -3 -13 65.2650 122.070  30
  -3  -3 -14 1173.95 291.220  36
  -3   3 -14 875.095 243.078  36
  -3   3 -14 1125.84 282.721  31
  -3  -3 -14 1495.98 317.094  30
  -3  -3 -15 4472.16 461.353  36
  -3   3 -15 4253.42 435.933  36
  -3   3 -15 6816.15 559.175  31
  -3  -3 -15 6315.41 551.813  30
  -3   3 -16 9.14609 84.9117  31
  -3  -3 -16 25.7383 76.9011  30
  -3   4  16 297.863 136.522  45
  -3   4  16-13.1897 120.099  38
   3   4 -16 172.966 104.957  27
  -3   4  16-93.6753 112.742  23
   3  -4 -16 229.504 106.624  30
  -3   4  16 164.604 110.068  29
  -3   4  15-32.7681 135.005  38
  -3  -4  15-196.196 137.844  39
  -3   4  15-132.717 149.821  29
   3  -4 -15-139.053 135.691  27
  -3   4  15-43.7065 145.421  23
   3   4 -15 62.2865 93.8836  31
   3  -4 -15 72.3437 96.8529  30
  -3  -4  14 339.183 157.146  39
  -3   4  14 95.0091 189.472  38
   3  -4 -14 158.693 140.827  27
  -3   4  14 233.746 179.210  29
  -3   4  14 53.0172 154.195  23
   3   4 -14-9.47067 116.633  31
   3  -4 -14 304.248 165.978  30
  -3   4  13-77.5137 167.176  38
  -3  -4  13-96.9164 158.959  39
   3  -4 -13 23.6535 97.5099  55
   3   4 -13-165.743 131.056  31
  -3   4  13 76.2937 153.950  23
  -3   4  13 242.608 228.571  29
   3  -4 -13-269.847 147.608  30
   3  -4 -13 40.3430 156.696  27
   3  -4 -12 105.048 120.665  55
  -3   4  12-166.527 150.052  38
  -3  -4  12 168.382 149.989  39
   3  -4 -12-41.6169 134.305  27
   3  -4 -12 72.2173 106.003  30
   3   4 -12 420.497 179.551  31
  -3   4  12 343.708 201.830  29
   3  -4 -11 35.7306 111.498  55
  -3  -4  11 205.149 159.600  39
   3  -4 -11 425.158 200.108  27
   3   4 -11 380.647 203.845  32
   3   4 -11 13.7842 83.3921  31
   3  -4 -11 16.7204 79.8288  30
  -3  -4  10 15988.0 982.205  52
   3  -4 -10 16231.1 1006.33  55
  -3  -4  10 16971.3 1015.35  39
   3   4 -10 16192.3 987.767  32
   3  -4 -10 18112.6 1093.77  27
   3   4 -10 16824.3 1009.63  31
   3  -4 -10 16219.4 1002.41  30
  -3   4   9 10083.1 1704.75  12
  -3   4   9 9658.15 1915.76   6
   3   4  -9 9726.02 1688.57  22
  -3  -4   9 9997.44 1579.82   1
   3   4  -8 20289.8 2202.95   5
  -3   4   8 22948.1 2424.91  12
  -3   4   8 27182.0 3055.95   6
   3   4  -8 22596.9 2423.30  22
  -3  -4   8 20856.7 2136.60  15
  -3  -4   7 1852.06 600.914  15
  -3   4   7 2587.31 870.332  12
   3   4  -7 1495.38 607.248  22
  -3  -4   7 2279.88 678.321   1
   3   4  -7 2562.56 772.110   5
   3   4  -7 1978.01 625.579   2
  -3  -4   6 13101.1 1553.35   1
  -3   4   6 16245.0 1809.04  12
   3   4  -6 11036.2 1567.56  22
   3   4  -6 9838.06 1297.54   2
   3   4  -6 14185.5 1651.55   5
  -3  -4   6 17162.8 1706.51  15
  -3  -4   5 3643.82 732.216  15
  -3  -4   5 2530.03 571.727  13
   3   4  -5 3985.13 786.148   2
  -3   4   5 3893.71 831.493  12
   3   4  -5 3354.84 889.985  22
  -3  -4   5 4374.99 852.964   1
   3   4  -5 3292.19 782.743   5
  -3  -4   4 331.491 258.537  15
   3   4  -4 935.518 517.788  14
  -3  -4   4 542.451 298.343  13
  -3   4   4 491.204 338.063  12
   3   4  -4 1230.83 536.519  22
   3   4  -4 496.009 296.051   5
  -3  -4   4 153.281 205.332   1
   3  -4  -4 1069.43 338.172   2
   3   4  -3 16909.7 1668.36  14
  -3  -4   3 16343.2 1331.65  13
  -3   4   3 17068.9 1460.20  12
  -3  -4   3 14923.5 1370.48   1
   3   4  -3 15384.9 1445.83   5
   3  -4  -3 15971.7 1052.88   2
  -3  -4   3 16788.7 1392.66  15
   3   4  -2 24371.5 1837.03  14
  -3  -4   2 22817.6 1552.03  13
   3  -4  -2 22659.6 1297.54  13
  -3   4   2 24715.4 1590.38  12
   3   4  -2 20428.7 1434.79   3
  -3  -4   2 21946.7 1589.86   1
   3  -4  -2 23695.5 1119.41   2
   3   4  -2 24016.6 1713.77   5
  -3   4   2 23814.3 1789.55  21
   3   4  -2 22480.6 1555.56   9
  -3   4   2 25928.2 1962.07  17
  -3  -4   1 899.943 341.847   8
  -3   4   1 506.300 177.794  15
  -3  -4   1 1834.52 443.097  13
   3  -4  -1 551.587 226.556  13
   3   4  -1 336.032 229.331   3
  -3   4   1 1369.01 470.156  21
   3  -4  -1 716.613 185.867  19
  -3  -4   1 402.288 287.966   1
  -3   4   1 1709.33 532.398  17
   3   4  -1 293.318 190.977   9
  -3  -4   0 197.256 177.957  20
   3  -4   0 450.857 147.467   3
  -3  -4   0 39.7739 169.908   1
  -3   4   0 177.874 220.028  21
  -3   4   0 225.415 297.348  17
  -3  -4   0 71.5229 142.759   8
  -3   4  -1 64284.2 2587.15   9
  -3   4  -1 60319.5 2738.99  21
  -3  -4  -1 61973.5 2457.78  20
  -3  -4  -1 57337.0 2466.49   1
  -3  -4  -1 64572.9 2618.07   8
  -3  -4  -2 4310.10 707.932  20
   3  -4   2 3747.17 675.786   7
  -3   4  -2 4425.51 759.470  21
  -3  -4  -2 4763.99 766.718   8
   3   4   2 3980.30 499.050  16
  -3   4  -2 4296.60 738.758   9
  -3  -4  -3 5442.05 850.973  19
   3  -4   3 5289.61 854.131   7
  -3  -4  -3 5830.75 908.202  20
  -3   4  -3 3917.00 822.861  18
   3  -4   4 391.418 360.070   7
  -3   4  -4-126.843 317.705  22
  -3   4  -4 518.877 311.202  14
  -3  -4  -4 733.344 423.258  19
  -3   4  -4 468.809 401.699  18
  -3   4  -5 45795.5 2659.33  14
  -3  -4  -5 45701.5 2721.48  19
   3  -4   5 53057.5 2961.41   7
  -3   4  -5 46050.1 2964.19  18
   3   4   5 52193.0 2990.44  12
  -3   4  -5 48200.2 3222.49  22
  -3  -4  -5 48287.0 2898.76  20
  -3   4  -6 28727.1 2464.67  18
   3  -4   6 21314.5 1978.09   7
  -3   4  -6 30859.6 2119.79   4
  -3  -4  -6 21869.4 1944.83  10
   3   4   6 27667.9 2349.90  12
  -3   4  -6 32144.9 2752.18  22
  -3   4  -6 19895.6 1968.51  11
  -3  -4  -6 27322.9 2329.34  20
  -3  -4  -6 26626.2 2205.52  19
  -3   4  -7 1607.12 608.800  11
  -3  -4  -7 2358.68 727.002  20
  -3  -4  -7 1776.04 574.479  10
   3  -4   7 2238.45 682.628   7
  -3   4  -7 2256.89 801.692  22
   3   4   7 3935.37 952.972  12
  -3  -4  -7 3182.92 829.005  19
  -3  -4  -8 240.008 315.045  20
   3  -4   8 402.540 372.966   7
  -3   4  -8 129.962 379.302  22
   3   4   8 376.980 455.852  12
  -3   4  -8 1303.74 588.117  11
  -3  -4  -8-396.419 379.428  19
  -3  -4  -9 593.574 472.636  20
  -3   4  -9 2361.63 874.170  22
  -3  -4  -9 1567.68 672.244  19
  -3   4 -10 118.706 152.860  46
   3  -4  10 348.593 221.400  52
  -3   4 -10 5.83756 141.056  41
  -3  -4 -10 346.707 192.622  36
  -3   4 -10 351.155 197.716  32
  -3  -4 -10 228.283 144.289  30
  -3   4 -10 330.382 174.844  31
   3  -4  11 2463.28 403.734  52
  -3  -4 -11 3057.35 476.732  36
  -3   4 -11 3083.39 474.624  41
  -3   4 -11 2956.93 446.529  32
  -3  -4 -11 2594.57 420.538  30
  -3   4 -11 2215.59 407.218  31
  -3   4 -12 14071.0 957.210  41
  -3  -4 -12 12824.2 938.994  36
  -3   4 -12 10652.0 838.541  36
   3  -4  12 10711.8 826.036  52
  -3   4 -12 13298.8 921.880  31
  -3   4 -12 14630.1 960.578  32
  -3  -4 -12 12859.1 925.870  30
  -3   4 -13 177.604 171.881  36
   3  -4  13 17.6307 110.005  52
  -3  -4 -13 41.0275 119.875  36
  -3   4 -13 148.164 155.631  31
  -3  -4 -13 82.6037 117.677  30
   3  -4  14 576.613 183.636  52
  -3  -4 -14 1538.94 323.709  36
  -3   4 -14 667.851 206.753  36
  -3   4 -14 1184.53 279.621  31
  -3  -4 -14 1343.25 290.529  30
  -3  -4 -15 290.247 132.834  36
  -3   4 -15 129.379 109.897  36
  -3   4 -15 338.599 168.218  31
  -3  -4 -15 541.242 180.666  30
  -3   4 -16-0.27568 91.4842  31
  -3  -4 -16-115.589 99.5755  30
  -3   5  16-69.2569 102.466  45
  -3   5  16 166.628 126.107  38
  -3   5  16 37.2623 95.8269  23
  -3   5  15 811.737 231.270  38
  -3   5  15 945.731 239.031  45
  -3  -5  15 410.111 161.729  39
  -3   5  15 1051.89 259.375  23
   3   5 -15 336.370 133.638  31
   3  -5 -15 398.077 142.357  30
  -3   5  15 643.726 194.359  29
  -3  -5  14 777.606 229.038  39
  -3   5  14 1658.84 345.267  38
   3  -5 -14 1633.23 318.078  27
  -3   5  14 1475.14 336.546  23
   3   5 -14 981.803 235.421  31
   3  -5 -14 956.518 240.399  30
  -3   5  14 1653.82 354.085  29
  -3  -5  13 1966.23 362.018  39
  -3   5  13 1524.83 359.286  38
   3  -5 -13 1630.01 350.061  27
  -3   5  13 2044.11 409.442  23
   3   5 -13 1713.66 323.953  31
  -3   5  13 2087.56 424.080  29
   3  -5 -13 1611.98 322.532  30
  -3  -5  12 1165.12 304.730  39
   3  -5 -12 1130.23 274.583  55
  -3   5  12 1133.22 314.267  38
   3  -5 -12 1667.38 356.593  27
   3  -5 -12 1060.82 270.026  30
   3   5 -12 1039.57 278.304  32
   3   5 -12 821.252 255.235  31
  -3   5  12 1494.54 375.175  29
  -3   5  11 7050.71 712.350  38
   3  -5 -11 8929.30 763.155  55
  -3  -5  11 7442.95 692.500  39
   3  -5 -11 8252.84 764.857  27
   3   5 -11 8329.43 740.239  32
   3   5 -11 8061.50 703.661  31
   3  -5 -11 5416.05 603.551  30
   3  -5 -10 11030.5 828.017  55
  -3  -5  10 10613.4 814.911  52
  -3   5  10 10661.4 860.521  38
  -3  -5  10 9972.93 794.414  39
   3  -5 -10 10755.0 858.734  27
   3   5 -10 11176.3 847.762  32
   3   5 -10 10761.9 805.939  31
   3  -5 -10 10162.9 811.282  30
  -3  -5   9 3276.84 453.292  52
  -3   5   9 2964.59 449.997  38
  -3  -5   9 2931.05 421.363  39
   3  -5  -9 2912.88 422.654  55
   3  -5  -9 2978.91 440.239  27
   3  -5  -9 2603.33 399.275  30
  -3  -5   8 15717.3 1934.57   1
  -3   5   8 15953.0 2107.84  12
   3   5  -8 15249.5 2009.76   5
   3   5  -8 18219.6 2286.92  22
   3   5  -7 10577.9 1492.92   2
  -3  -5   7 11400.9 1568.79   1
   3   5  -7 19010.6 2142.82   5
  -3   5   7 22587.6 2358.20  12
   3   5  -7 11777.1 1799.77  22
  -3  -5   6 1209.11 494.642  15
   3   5  -6 132.786 219.892   5
  -3   5   6 1080.94 533.958  12
   3   5  -6 311.967 399.817  22
   3   5  -6 609.256 344.558   2
  -3  -5   6 314.215 254.973   1
  -3  -5   5 10930.7 1291.82  13
  -3   5   5 14234.2 1626.43  12
  -3  -5   5 12068.4 1456.81   1
   3   5  -5 12080.5 1677.94  22
   3   5  -5 13370.2 1492.66   2
   3   5  -5 18330.8 1884.30   5
  -3  -5   5 19670.7 1752.23  15
   3   5  -4 41563.8 3016.66  14
  -3  -5   4 31006.8 2110.56  13
  -3   5   4 30729.8 2204.87  12
  -3  -5   4 46300.3 2500.85  15
  -3  -5   4 42797.9 2587.89   1
   3   5  -4 45173.4 2556.44   2
   3   5  -4 43567.6 2752.32   5
   3   5  -3 2462.06 771.521  14
   3   5  -3 2043.85 595.167   5
   3  -5  -3 2472.22 490.738  13
  -3  -5   3 2175.36 563.979  13
  -3  -5   3 1786.34 537.287   1
  -3   5   3 3409.58 762.060  21
  -3   5   3 2681.83 793.444  17
   3  -5  -3 1334.36 369.757  19
  -3   5   3 2803.00 633.154  12
   3   5  -2 76381.0 3218.21   9
   3   5  -2 82156.8 3659.28  14
  -3  -5   2 77067.5 3185.92  13
   3  -5  -2 77697.8 2759.72  13
   3   5  -2 77156.1 2876.40   3
  -3  -5   2 72140.5 3090.25   1
  -3   5   2 76146.8 3440.99  21
   3   5  -2 75212.3 3259.80   5
  -3   5   2 80834.8 3817.63  17
  -3  -5   2 77909.3 3020.56   8
   3  -5  -1 44360.0 2162.62  13
   3   5  -1 47377.6 2160.25   3
  -3  -5   1 45511.5 2390.77   1
   3   5  -1 47834.3 2489.42   5
  -3   5   1 45605.5 2606.64  21
  -3  -5   1 45733.3 2449.57  13
   3   5  -1 47888.2 2421.47   9
  -3  -5   1 46457.7 2296.06   8
  -3   5   1 49041.3 2933.83  17
   3   5   0 17792.0 1289.77   3
   3  -5   0 18421.1 1531.78   7
   3  -5   0 16870.3 1396.36  13
  -3  -5   0 19848.4 1515.85   8
  -3   5   0 16935.3 1587.32  21
  -3  -5   0 18175.1 1356.57  20
  -3  -5   0 15569.1 1396.36   1
  -3   5   0 17997.2 1520.39   9
  -3   5   0 17221.6 1744.32  17
   3  -5   1 58108.9 2778.80   7
  -3   5  -1 62097.9 2882.11   9
  -3   5  -1 56505.2 2859.63  21
  -3  -5  -1 57696.7 2584.10  20
  -3  -5  -1 59290.5 2674.77   8
  -3   5  -1 53055.6 3050.92  17
   3  -5   2 14116.5 1424.98   7
  -3   5  -2 12937.3 1395.43  21
  -3  -5  -2 13243.2 1318.80  20
  -3   5  -2 12226.6 1364.60   9
   3  -5   3 50604.3 2824.19   7
  -3  -5  -3 46598.4 2639.40  20
  -3   5  -3 46111.3 2878.49  18
  -3  -5  -4 3873.07 830.491  20
  -3   5  -4 5183.46 1055.34  18
   3  -5   4 4209.18 858.416   7
   3   5   4 2831.58 700.196  12
  -3  -5  -4 3663.52 814.721  19
  -3   5  -4 3897.28 831.918  14
  -3  -5  -5 6675.98 1145.56  20
   3  -5   5 7324.10 1198.41   7
  -3   5  -5 8482.13 1497.18  22
   3   5   5 6665.03 1191.79  12
  -3  -5  -5 6294.59 1076.03  19
  -3   5  -5 6156.24 1088.93  14
  -3   5  -5 7548.87 1299.20  18
   3  -5   6 24146.6 2282.01   7
  -3  -5  -6 23647.9 2180.99  19
   3   5   6 17839.6 1977.27  12
  -3   5  -6 23893.7 2542.66  22
  -3  -5  -6 22112.7 2189.85  20
  -3   5  -6 19052.7 2093.59  18
  -3   5  -7 2880.77 880.461  18
   3  -5   7 3834.52 953.216   7
  -3  -5  -7 2436.25 773.042  20
  -3   5  -7 2974.97 931.131  22
   3   5   7 2717.81 783.962  12
  -3   5  -7 2822.97 825.662  11
  -3  -5  -7 3099.17 884.469  19
   3  -5   8 32162.4 2863.98   7
  -3  -5  -8 28169.7 2662.66  19
   3   5   8 29470.1 2857.90  12
  -3   5  -8 32564.7 3116.60  22
  -3  -5  -8 27443.0 2717.67  20
  -3  -5  -9 168.411 156.042  36
  -3   5  -9 125.007 149.234  46
  -3   5  -9 67.5969 139.068  44
  -3   5  -9 332.717 200.474  37
   3  -5   9 162.117 101.443  52
  -3   5  -9-38.9045 124.095  41
  -3   5  -9 328.166 175.535  32
  -3  -5  -9-216.923 156.644  30
  -3  -5 -10 1849.29 370.214  36
  -3   5 -10 1763.65 361.577  41
  -3   5 -10 1793.15 374.880  46
   3  -5  10 1897.96 369.353  52
  -3   5 -10 1865.25 363.416  32
  -3   5 -10 1965.35 380.271  31
  -3  -5 -10 1624.37 330.760  30
   3  -5  11 3149.13 470.244  52
  -3  -5 -11 3514.05 506.477  36
  -3   5 -11 3944.67 522.797  41
  -3   5 -11 3429.29 500.206  46
  -3   5 -11 3821.76 504.443  32
  -3   5 -11 3534.12 498.508  31
  -3  -5 -11 4182.12 535.561  30
  -3  -5 -12 5525.96 618.114  36
  -3   5 -12 4078.05 513.255  36
   3  -5  12 5522.30 598.450  52
  -3   5 -12 5227.43 587.067  41
  -3  -5 -12 5078.34 577.070  30
  -3   5 -12 5017.19 572.348  32
  -3   5 -12 5051.56 563.966  31
  -3   5 -13 599.405 221.358  41
  -3   5 -13 1065.67 263.374  36
  -3  -5 -13 735.383 249.644  36
   3  -5  13 613.159 206.006  52
  -3  -5 -13 771.985 240.773  30
  -3   5 -13 983.482 273.340  31
  -3   5 -14-132.259 113.593  36
   3  -5  14-107.641 116.528  52
  -3  -5 -14 34.1887 115.755  36
  -3  -5 -14 187.153 161.564  30
  -3   5 -14 89.6651 138.020  31
   3  -5  15 4885.43 427.248  52
  -3   5 -15 4601.59 437.240  31
  -3  -5 -15 4884.59 441.128  30
  -3   6  15-61.9311 115.235  45
  -3  -6  15 54.6430 114.381  39
  -3   6  15 100.965 137.018  38
  -3   6  15 173.438 144.652  23
  -3   6  15 5.12960 106.721  29
  -3  -6  14 211.934 131.144  39
  -3   6  14 385.745 206.856  38
   3   6 -14-92.2831 98.9218  31
  -3   6  14 33.8133 137.574  23
   3  -6 -14 64.7414 92.0351  30
  -3   6  14 52.2287 178.899  29
  -3   6  13 2021.77 375.338  38
  -3  -6  13 2596.99 399.485  39
  -3   6  13 1924.50 387.244  29
   3  -6 -13 1833.88 337.614  30
  -3   6  13 2298.42 405.512  23
   3   6 -13 1913.59 332.741  31
  -3   6  12 1857.63 383.005  38
  -3  -6  12 1426.82 323.741  39
   3  -6 -12 1451.69 329.979  27
  -3   6  12 1619.00 396.063  29
  -3   6  12 1751.33 407.143  23
   3   6 -12 1436.91 313.336  32
   3   6 -12 1637.87 326.430  31
   3  -6 -12 1862.12 358.377  30
  -3  -6  11 9330.31 768.712  39
  -3   6  11 6454.70 676.989  38
   3  -6 -11 8180.54 716.135  55
   3   6 -11 9588.92 759.033  31
   3  -6 -11 8239.33 758.332  27
   3   6 -11 8425.89 739.842  32
   3  -6 -11 5610.30 610.165  30
  -3  -6  10 2374.88 386.982  39
   3  -6 -10 3068.49 443.554  55
  -3   6  10 2621.44 434.494  38
   3  -6 -10 2645.78 432.822  27
   3   6 -10 2840.57 436.238  32
   3  -6 -10 1826.20 359.642  30
  -3   6   9 10182.4 834.030  38
  -3  -6   9 9473.52 761.581  52
  -3  -6   9 9203.44 757.623  39
   3  -6  -9 10040.7 780.660  55
   3   6  -9 9611.08 791.146  32
   3  -6  -9 10732.2 843.688  27
   3  -6  -9 9767.55 778.638  30
  -3  -6   8 14144.0 902.487  39
   3  -6  -8 12903.5 866.956  55
  -3  -6   8 14216.7 903.383  52
  -3  -6   8 11461.8 1719.36   1
   3  -6  -8 15575.1 969.558  27
   3   6  -8 16763.8 2351.06  22
   3  -6  -8 13716.9 1866.20  19
  -3  -6   7 1453.29 586.893   1
  -3   6   7 3448.96 1025.61  12
   3   6  -7 2542.43 956.465  22
   3  -6  -7 999.863 517.553  19
   3   6  -7 2052.43 740.214   5
  -3  -6   6 7807.72 1305.30   1
   3   6  -6 11419.5 1681.94   5
  -3   6   6 7292.19 1282.36  12
   3   6  -6 6758.60 1442.37  22
   3  -6  -6 13323.2 1596.54  19
   3   6  -5 848.480 728.199  14
  -3  -6   5 432.701 329.714  13
  -3  -6   5 673.658 366.380   1
  -3   6   5 568.437 491.955  12
   3   6  -5 1130.10 606.084  22
   3   6  -5 515.546 392.527   5
   3  -6  -5 597.728 401.429  19
   3   6  -4 27709.5 2597.17  14
  -3  -6   4 19606.0 1852.52  13
  -3   6   4 20404.6 1871.29  12
  -3  -6   4 20423.3 1899.99   1
  -3   6   4 30694.1 2558.84  21
   3   6  -4 30017.7 2441.88   5
   3   6  -3 50762.2 3329.95  14
  -3  -6   3 46422.5 2776.76  13
   3  -6  -3 67149.2 3026.85   7
  -3   6   3 64737.8 3549.57  21
   3   6  -3 60228.2 3309.58   5
   3   6  -3 45953.7 2929.75   9
  -3   6   3 74349.5 4076.76  17
  -3  -6   3 46243.9 2741.34   1
  -3  -6   2 53255.9 2845.43   1
  -3  -6   2 53886.6 2625.37   8
   3   6  -2 56777.5 3323.63  14
  -3  -6   2 48937.6 2823.90  13
   3  -6  -2 58838.6 2725.76  13
  -3   6   2 57576.4 3254.87  21
   3   6  -2 53778.3 2979.55   5
   3  -6  -2 54863.7 2776.70   7
  -3   6   2 58654.4 3547.07  17
  -3  -6   1 123.864 248.475  13
   3  -6  -1 38.5923 163.504  13
   3  -6  -1 67.2678 163.331   7
  -3  -6   1 170.831 223.156   1
  -3   6   1 22.4440 261.434  21
   3   6  -1 167.773 215.262   5
  -3   6   1 940.558 601.158  17
   3   6  -1 817.239 387.380   9
  -3  -6   1 15.0748 121.936   8
   3  -6   0 19786.0 1724.67   7
   3  -6   0 17558.6 1579.02  13
   3   6   0 17661.0 1572.18   5
  -3   6   0 19665.8 1856.83  21
  -3  -6   0 17829.4 1611.38   1
  -3  -6   0 19359.9 1574.06   8
  -3   6   0 18812.5 1996.31  17
  -3   6   0 19861.4 1786.53   9
   3  -6   1 113735. 4250.32   7
   3  -6   1 110202. 4114.30  13
  -3   6  -1 115892. 4447.81  21
  -3  -6  -1 112485. 3915.06  20
  -3   6  -1 117402. 4436.86   9
  -3   6  -1 108049. 4749.83  17
  -3  -6  -1 112568. 3906.09   8
   3  -6   2 35387.3 2470.51   7
   3  -6   2 33282.1 2393.44  13
   3   6   2 20424.2 1666.81  12
  -3   6  -2 24712.1 2066.47  21
  -3  -6  -2 33080.6 2239.56  20
  -3   6  -2 32631.4 2431.43   9
   3  -6   3 75127.5 3741.68   7
   3   6   3 53524.7 2924.86  12
  -3   6  -3 54826.7 3133.40  21
  -3  -6  -3 76520.5 3606.33  20
  -3   6  -3 75900.6 4002.70  18
  -3   6  -4 6750.91 1167.32  14
  -3  -6  -4 3987.54 880.104  20
   3  -6   4 5659.71 1069.32   7
   3   6   4 3189.98 791.544  12
  -3   6  -4 4858.77 1053.85  18
  -3  -6  -5 601.184 417.153  20
  -3   6  -5 1754.74 662.332  14
  -3  -6  -5 1315.49 564.744  19
   3  -6   5 1173.12 537.031   7
  -3   6  -5 47.0212 384.048  22
   3   6   5 1130.63 560.428  12
  -3   6  -5 1849.72 727.753  18
  -3  -6  -6 14943.9 1841.29  19
   3  -6   6 18824.0 2161.03   7
  -3   6  -6 14451.4 2123.86  22
   3   6   6 11297.3 1652.82  12
  -3  -6  -6 18171.3 2090.04  20
  -3   6  -6 15965.8 2054.88  18
  -3  -6  -7 10590.9 1633.91  19
   3  -6   7 13063.2 1848.36   7
  -3  -6  -7 10135.5 1642.01  20
  -3   6  -7 11943.3 1965.84  22
   3   6   7 12547.4 1824.33  12
  -3   6  -7 11385.5 1740.91  18
  -3   6  -8 1903.25 392.503  37
  -3   6  -8 1181.77 301.323  53
  -3  -6  -8 2174.27 393.301  36
  -3   6  -8 1534.54 335.669  54
  -3   6  -8 1018.86 288.851  44
   3  -6   8 907.656 236.346  52
  -3   6  -8 1531.90 338.326  46
  -3  -6  -8 1773.47 336.976  30
   3  -6   9 2643.12 403.673  39
   3  -6   9 1948.30 356.617  52
  -3   6  -9 2104.92 400.396  44
  -3   6  -9 2169.79 425.360  46
  -3  -6  -9 2535.61 434.294  36
  -3   6  -9 1937.89 389.301  37
  -3   6  -9 1798.42 366.332  32
  -3  -6  -9 2226.92 388.224  30
  -3   6 -10 476.716 218.500  41
  -3   6 -10 467.776 242.040  46
   3  -6  10 317.264 185.866  52
   3  -6  10 595.370 211.317  39
  -3  -6 -10 449.955 226.466  36
  -3   6 -10-37.5245 177.397  37
  -3   6 -10 32.2372 160.705  32
  -3   6 -10 665.079 250.057  31
  -3  -6 -10 390.494 164.780  30
  -3  -6 -11 71.2061 147.913  36
  -3   6 -11 74.3557 147.326  41
   3  -6  11-84.6672 146.028  52
  -3   6 -11 133.121 145.401  46
  -3  -6 -11 99.5658 181.467  30
  -3   6 -11 87.2528 138.964  32
  -3   6 -11-20.1301 162.347  31
  -3  -6 -12 1137.01 287.757  36
  -3   6 -12 1080.17 256.985  36
   3  -6  12 1366.20 316.082  52
  -3   6 -12 1104.72 295.665  41
  -3  -6 -12 1032.77 276.059  30
  -3   6 -12 912.975 254.325  32
  -3   6 -12 856.091 266.330  31
   3  -6  13 2529.73 388.076  52
  -3   6 -13 2384.33 380.916  41
  -3   6 -13 2792.73 395.636  36
  -3   6 -13 2678.74 404.275  31
  -3  -6 -13 2891.88 409.259  30
  -3   6 -14 7558.14 563.177  36
  -3  -6 -14 6651.02 555.012  30
  -3   6 -14 7277.01 588.291  31
   3  -6  15-11.1505 85.9130  52
   3   6  15-303.187 139.972  38
  -3   6 -15 56.3379 96.5322  31
  -3  -6 -15-159.668 104.010  30
  -3   7  15 349.873 139.254  48
  -3  -7  15 436.217 134.900  39
  -3   7  15 481.578 167.194  45
  -3   7  15 372.402 149.292  23
  -3   7  15 303.097 152.431  29
  -3   7  14 502.760 179.718  38
  -3   7  14 440.610 193.976  45
  -3  -7  14 445.651 189.266  39
  -3   7  14 519.632 186.817  23
  -3   7  14 583.720 221.027  29
  -3  -7  13 517.731 252.014  39
  -3   7  13 21.7426 156.889  38
  -3   7  13 212.595 212.276  29
  -3   7  13-60.6538 164.907  23
   3  -7 -13 355.222 157.333  30
  -3   7  12 1552.18 344.309  38
  -3  -7  12 2187.58 380.575  39
  -3   7  12 2006.88 388.240  23
   3   7 -12 1247.45 279.876  32
   3  -7 -12 1675.91 338.859  30
  -3   7  12 2399.35 446.139  29
  -3  -7  11 7370.61 676.660  39
  -3   7  11 5966.36 638.115  38
  -3   7  11 8147.17 775.518  23
   3   7 -11 8605.13 733.658  32
   3  -7 -11 5714.62 612.980  30
  -3  -7  10 2976.27 443.532  39
   3  -7 -10 3257.74 461.884  55
  -3   7  10 2162.90 392.347  38
   3   7 -10 3014.11 452.283  32
   3  -7 -10 2204.04 387.518  30
  -3   7   9 7678.51 733.334  38
  -3  -7   9 9862.42 787.760  39
   3  -7  -9 11078.9 826.932  55
   3   7  -9 11021.9 869.624  32
   3  -7  -9 6665.75 658.740  30
  -3  -7   8-76.8185 108.612  52
  -3   7   8-3.48082 111.101  38
   3  -7  -8-10.3270 104.459  55
  -3  -7   8 68.7477 157.431  39
   3  -7  -8 33.0266 101.178  28
   3  -7  -8 199.629 176.261  30
   3  -7  -7 1084.77 249.330  55
  -3  -7   7 730.959 256.790  39
  -3  -7   7 400.477 160.423  52
   3  -7  -7 427.004 191.868  28
   3   7  -7 1242.59 790.192  22
   3   7  -6-534.998 657.933  22
  -3  -7   6 380.361 360.527   1
  -3   7   6 785.189 529.020  21
   3   7  -6-584.762 448.470   5
   3   7  -5 7250.78 1550.59  14
  -3  -7   5 9291.65 1433.54  13
   3   7  -5 8765.88 1696.79  22
  -3   7   5 7381.83 1407.10  21
  -3  -7   5 8143.04 1339.70   1
   3   7  -5 7492.35 1362.59   5
  -3   7   5 8074.41 1565.90  17
   3   7  -4 992.620 628.946  14
  -3  -7   4-327.890 315.389  13
   3   7  -4 413.090 364.029   5
  -3   7   4 467.914 336.536  21
  -3   7   4 189.441 358.104  17
  -3  -7   4-438.214 339.317   1
   3   7  -3 11485.3 1709.53  14
  -3  -7   3 6213.79 1109.50  13
  -3  -7   3 7125.17 1170.40   1
  -3   7   3 11752.9 1677.97  21
   3   7  -3 8664.21 1359.03   5
   3   7  -3 6232.37 1205.02   9
  -3   7   3 11102.3 1731.21  17
  -3  -7   2 211.725 204.390   1
   3   7  -2-260.756 352.699  14
  -3  -7   2 262.606 285.055  13
   3  -7  -2 518.151 315.869  13
   3  -7  -2 1083.83 444.446   7
  -3   7   2 837.085 464.479  21
   3   7  -2 297.307 240.347   5
   3   7  -2 334.331 333.797   9
  -3   7   2 117.888 407.198  17
  -3  -7   1 25346.4 2196.47  13
   3  -7  -1 32437.7 2375.44   7
   3  -7  -1 30501.2 2234.20  13
  -3   7   1 29097.3 2443.87  21
   3   7  -1 19104.0 1843.63   5
  -3   7   1 28791.0 2678.31  17
   3   7  -1 24064.4 2157.62   9
  -3  -7   1 18883.8 1799.46   1
   3  -7   0 10278.1 1358.35   7
   3  -7   0 8011.87 1169.88  13
   3   7   0 8581.40 1211.26   5
  -3   7   0 5683.58 1106.01  21
  -3   7   0 8401.05 1485.92  17
  -3   7   0 8359.85 1291.07   9
   3   7   0 6021.34 1069.70   9
   3  -7   1 40392.4 2768.37   7
   3  -7   1 38929.7 2669.45  13
   3   7   1 37570.3 2440.42   5
  -3   7  -1 44276.1 3008.01   9
  -3   7  -1 38377.8 3074.38  17
   3  -7   2 4558.51 952.105  13
   3  -7   2 5447.29 1061.98   7
  -3   7  -2 4773.14 1030.19   9
  -3  -7  -2 6358.63 1062.26  20
  -3   7  -2 2850.72 767.268  21
   3  -7   3 12189.0 1630.86   7
   3  -7   3 12370.2 1650.25  13
  -3   7  -3 8583.29 1359.52  21
  -3  -7  -3 12537.1 1561.04  20
  -3   7  -3 13688.5 1841.65  18
  -3   7  -4 133.914 326.773  14
   3  -7   4 414.772 354.393   7
  -3   7  -4-244.594 240.172  18
  -3  -7  -4 543.251 351.489  20
   3  -7   5 12441.2 1755.68   7
  -3   7  -5 11822.5 1781.94  14
  -3   7  -5 10017.4 1643.33  18
  -3   7  -5 8249.04 1669.08  22
  -3  -7  -5 9471.68 1479.46  20
   3  -7   6 7904.22 1497.81   7
  -3   7  -6 8925.48 1690.18  22
  -3  -7  -6 7877.45 1452.79  20
  -3   7  -6 10480.0 1736.40  18
  -3  -7  -7 9910.95 780.778  36
  -3   7  -7 9545.76 841.478  37
   3  -7   7 11258.7 809.532  52
  -3   7  -7 11406.1 871.789  53
  -3   7  -7 10650.1 828.314  54
  -3   7  -7 11316.3 883.570  44
  -3  -7  -7 10660.0 781.325  30
  -3   7  -8 138.565 181.787  37
   3  -7   8 174.365 119.051  52
  -3   7  -8 20.7178 137.139  53
  -3   7  -8 294.357 192.272  46
  -3   7  -8-140.444 160.172  54
  -3   7  -8 63.1520 172.128  44
  -3  -7  -8-255.614 173.501  36
  -3  -7  -8 44.6085 145.124  30
  -3   7  -9-105.330 148.716  44
  -3   7  -9-207.714 171.090  37
  -3  -7  -9 24.0870 174.216  36
   3  -7   9 107.267 128.324  52
   3  -7   9 3.46638 83.7812  39
  -3   7  -9-36.8042 150.259  46
  -3  -7  -9 214.448 146.609  30
  -3   7 -10-59.4746 123.399  37
   3  -7  10 173.483 121.998  39
  -3   7 -10 329.759 186.280  46
  -3  -7 -10 205.189 177.234  36
  -3   7 -10-8.88931 132.969  41
   3  -7  10 330.344 196.279  52
  -3   7 -10-118.857 189.391  31
  -3   7 -10 150.863 148.533  32
  -3  -7 -10 250.184 167.991  30
   3  -7  11 124.139 135.593  39
  -3   7 -11 229.867 168.069  46
   3  -7  11 11.9937 175.257  52
  -3   7 -11 101.108 151.128  41
  -3  -7 -11 21.6981 107.806  30
  -3   7 -11 34.8012 122.846  31
  -3   7 -11-0.58639 111.374  32
  -3   7 -12-54.9368 127.749  36
  -3   7 -12 33.8973 150.103  41
   3  -7  12 78.5033 131.736  52
  -3   7 -12-53.7780 147.538  32
  -3   7 -12-9.81899 151.673  31
  -3  -7 -12 28.4418 114.456  30
  -3   7 -13 438.829 171.446  36
   3  -7  13 532.202 203.278  52
  -3   7 -13 387.399 175.577  41
  -3   7 -13 333.707 155.344  32
  -3   7 -13 206.473 152.329  31
  -3  -7 -13 172.134 125.418  30
   3  -7  14 470.412 173.520  52
  -3   7 -14 971.317 218.096  31
  -3  -7 -14 764.696 188.634  30
  -3   7 -15 594.400 147.251  31
  -3   8  14 1517.72 273.690  45
  -3  -8  14 1127.52 230.742  39
  -3   8  14 1008.28 223.605  23
  -3   8  14 1290.84 261.825  29
  -3   8  13 151.239 124.473  38
  -3  -8  13 809.991 226.980  39
  -3   8  13 728.510 228.774  45
  -3   8  13 570.844 196.644  23
  -3   8  13 491.840 220.459  29
  -3  -8  12 1874.51 341.577  39
  -3   8  12 1015.70 269.478  38
  -3   8  12 2004.72 366.896  23
   3   8 -12 768.890 206.163  32
  -3   8  12 2188.75 413.187  29
  -3   8  11 152.196 150.316  38
  -3  -8  11 29.1958 144.796  39
   3   8 -11-74.4183 124.545  32
  -3   8  11 200.445 146.050  23
  -3   8  11 303.150 233.118  29
  -3  -8  10 248.541 168.740  39
  -3   8  10 289.103 174.738  38
   3   8 -10 202.365 163.266  32
   3  -8 -10 196.645 147.456  30
  -3   8  10 280.210 174.575  23
  -3  -8   9 750.659 222.910  39
   3  -8  -9 527.402 188.834  55
   3  -8  -9 141.234 121.223  30
  -3   8   9 739.446 237.228  23
  -3  -8   8 13554.7 913.215  39
   3  -8  -8 14240.1 931.478  55
   3  -8  -8 14669.2 977.372  28
  -3  -8   7 31925.0 1367.22  39
   3  -8  -7 33675.0 1406.39  55
   3  -8  -7 32764.0 1458.16  28
  -3  -8   6 23181.8 1137.45  39
   3  -8  -6 24897.7 1188.30  55
   3  -8  -6 23078.0 1211.56  28
   3   8  -5 62657.7 4666.29  14
  -3  -8   5 64452.4 4005.96  13
   3   8  -5 66858.5 4290.78   5
   3   8  -5 63797.5 4799.99  22
  -3   8   5 66478.3 4423.53  21
  -3   8   5 66814.8 4743.53  17
   3   8  -4 594.174 554.787  14
  -3  -8   4 686.133 501.519  13
  -3   8   4 1077.34 623.396  21
  -3  -8   4 613.161 388.000   1
   3   8  -4 641.238 406.670   5
  -3   8   4-545.544 544.852  17
   3   8  -3-170.419 334.683  14
  -3  -8   3 259.459 257.737  13
  -3  -8   3 769.559 418.099   1
  -3   8   3 1095.10 581.553  21
   3   8  -3 333.095 329.267   5
   3   8  -2 1607.45 810.747  14
  -3  -8   2 603.769 382.047  13
  -3  -8   2 1033.67 456.927   1
   3   8  -2-515.567 359.837   5
  -3   8   2 849.393 545.044  21
   3   8  -2 1751.85 689.938   9
  -3   8   2 701.374 538.433  17
  -3  -8   1 2668.42 782.737  13
   3  -8  -1 4084.93 926.935  13
   3  -8  -1 4712.73 1019.49   7
  -3   8   1 3712.18 933.289  21
   3   8  -1 3247.82 857.367   5
  -3   8   1 3687.37 1079.46  17
   3   8  -1 2615.03 818.821   9
  -3   8   1 4465.75 1012.39   9
  -3   8   0 1439.40 848.470  17
   3  -8   0 3481.98 843.424  13
   3  -8   0 2633.84 752.505   7
  -3   8   0 2833.72 812.470  21
  -3   8   0 1780.25 710.603   9
   3   8   0 862.814 523.785   9
   3  -8   1 4318.78 961.965  13
   3  -8   1 6871.33 1217.79   7
  -3   8  -1 2615.17 798.348  21
  -3   8  -1 4141.19 1057.05  17
  -3   8  -1 5139.45 1189.48   9
   3  -8   2 17753.2 2039.90   7
  -3   8  -2 17325.8 2138.91   9
   3  -8   2 13481.9 1737.53  13
  -3   8  -2 13649.5 1764.73  21
   3  -8   3 89694.8 4733.01   7
   3  -8   3 86430.5 4647.80  13
  -3   8  -3 90032.3 5038.01  18
  -3   8  -4 187.624 239.283  14
   3  -8   4-586.467 433.673   7
   3  -8   4-230.141 259.787  13
  -3   8  -4-421.135 435.198  18
  -3  -8  -4-124.209 198.604  20
  -3   8  -5 16774.4 2258.52  14
  -3   8  -5 18456.9 2690.87  22
  -3  -8  -5 18929.1 2204.02  20
  -3   8  -5 20801.0 2532.62  18
   3  -8   6 14245.0 912.453  52
  -3   8  -6 14552.0 962.144  54
  -3   8  -6 14567.0 1026.79  44
  -3   8  -6 15639.2 1022.37  53
  -3   8  -6 15379.9 1026.91  50
  -3  -8  -6 14130.5 891.376  30
   3  -8   7 501.765 197.736  52
  -3   8  -7 674.231 231.248  53
  -3   8  -7 1228.49 328.262  44
  -3   8  -7 864.574 273.372  54
  -3   8  -7 896.132 312.831  37
  -3  -8  -7 791.130 238.973  30
  -3   8  -8 772.405 253.613  37
  -3   8  -8 590.556 227.026  54
  -3   8  -8 1415.52 351.632  46
   3  -8   8 916.480 262.052  52
  -3   8  -8 933.170 276.395  44
  -3   8  -8 623.431 230.308  53
  -3  -8  -8 978.927 263.006  30
  -3   8  -9 10192.2 874.238  37
  -3   8  -9 15564.7 1053.72  44
   3  -8   9 10900.9 831.962  39
   3  -8   9 13176.0 915.463  52
  -3   8  -9 14595.3 1031.97  46
  -3  -8  -9 13308.5 916.439  30
   3  -8  10 75.9356 124.861  39
  -3   8 -10 183.071 210.199  46
   3  -8  10 97.7538 146.528  52
  -3   8 -10 278.406 183.468  37
  -3   8 -10 249.401 151.317  41
  -3   8 -10-23.2819 120.543  32
  -3   8 -10-92.4247 145.331  31
  -3  -8 -10 141.048 136.485  30
  -3   8 -11 602.989 235.640  41
   3  -8  11 581.619 229.228  52
  -3   8 -11 565.593 244.382  46
   3  -8  11 403.193 180.885  39
  -3   8 -11 700.011 247.336  32
  -3   8 -11 436.154 222.721  31
  -3  -8 -11 464.401 209.561  30
  -3   8 -12 740.197 245.654  41
   3  -8  12 626.774 194.658  39
   3  -8  12 544.788 223.104  52
  -3   8 -12 526.833 191.029  36
  -3   8 -12 736.257 225.758  32
  -3   8 -12 699.533 219.907  31
  -3  -8 -12 734.542 220.793  30
  -3   8 -13 1774.84 303.994  41
   3  -8  13 1760.39 300.984  52
  -3   8 -13 1645.75 281.750  36
  -3   8 -13 2247.84 338.268  32
  -3   8 -13 1657.77 289.986  31
   3  -8  14 405.733 150.271  52
  -3   8 -14 406.547 147.166  31
  -3   9  13-96.4915 131.590  45
  -3  -9  13 421.192 165.447  39
  -3   9  13 465.547 173.672  23
  -3   9  13 388.685 177.035  29
  -3   9  12 821.818 237.970  45
  -3  -9  12 955.694 246.140  39
  -3   9  12 830.902 226.603  23
   3   9 -12 852.682 212.275  32
  -3   9  12 1073.52 282.335  29
  -3  -9  11 660.541 237.116  39
  -3   9  11 262.162 195.282  45
   3   9 -11-88.3005 123.936  32
  -3   9  11 298.040 160.650  23
  -3   9  11 141.834 176.412  29
  -3   9  10 1474.13 322.444  45
  -3  -9  10 1346.57 315.465  39
   3   9 -10 973.855 256.405  32
  -3   9  10 1561.95 368.876  29
  -3  -9   9 5050.39 565.055  39
   3  -9  -9 5604.63 598.556  28
   3   9  -9 5306.99 603.939  32
   3  -9  -8 2520.44 393.634  55
  -3  -9   8 3243.98 467.721  39
   3  -9  -8 3413.63 490.058  28
  -3  -9   7 8090.99 702.409  39
   3  -9  -7 8682.82 779.943  28
  -3  -9   6 67.9689 167.531  39
   3  -9  -6-0.61635 165.351  28
  -3  -9   5 5730.16 599.836  40
  -3  -9   5 5192.31 548.683  39
   3  -9  -5 5425.95 608.840  28
  -3  -9   4 7606.26 689.455  40
   3  -9  -4 6933.38 669.546  28
  -3  -9   3 36489.3 1509.18  40
   3  -9  -3 40563.6 1578.24  28
   3   9  -2 827.088 592.257  14
  -3  -9   2 847.448 507.228  13
  -3   9   2-33.8077 253.499  21
  -3   9   2 210.634 572.836  17
  -3   9   2-420.383 439.908   9
   3   9  -1 14230.2 1977.13   9
   3   9  -1 13241.6 2031.53  14
   3  -9  -1 11150.2 1623.83  13
  -3   9   1 12912.0 1855.80  21
  -3   9   1 14581.2 2260.83  17
  -3   9   1 14770.8 2022.12   9
   3  -9   0 5138.18 1099.16  13
   3  -9   0 7877.73 1387.77   7
  -3   9   0 5663.95 1284.52  21
  -3   9   0 4205.94 1260.66  17
  -3   9   0 5732.94 1309.51   9
   3   9   0 6190.34 1335.73   9
   3  -9   1 7003.79 1321.36  13
   3  -9   1 6877.97 1320.68   7
  -3   9  -1 9920.40 1723.27   9
   3   9   1 7087.21 1379.09   9
   3  -9   2-216.190 301.028   7
   3  -9   2-149.045 342.710  13
  -3   9  -2 586.283 517.930   9
   3  -9   3 10001.5 800.654  40
  -3  -9  -3 10601.6 813.556  40
  -3   9  -3 11252.0 1832.40  14
  -3  -9  -3 9827.58 790.819  28
  -3   9  -4 2545.68 435.674  50
  -3   9  -4 2405.09 386.303  54
   3  -9   4 2516.37 419.429  40
  -3  -9  -4 2715.28 423.305  28
  -3   9  -5 3764.43 491.455  54
  -3   9  -5 3843.21 518.726  53
   3  -9   5 3840.79 503.211  40
  -3  -9  -5 4067.88 522.128  28
  -3   9  -6 393.486 187.384  53
   3  -9   6 878.917 227.159  52
  -3   9  -6 339.995 174.229  44
  -3   9  -6 709.080 245.802  54
  -3   9  -7 2049.41 419.059  37
  -3   9  -7 3191.67 510.031  44
  -3   9  -7 2454.18 426.958  53
   3  -9   7 3960.67 499.563  52
  -3   9  -7 1695.63 336.624  54
  -3   9  -8 13715.4 996.509  44
  -3   9  -8 11361.3 917.340  46
   3  -9   8 11813.2 881.338  39
   3  -9   8 11070.6 826.495  52
  -3   9  -8 8572.14 817.649  37
  -3   9  -8 7820.39 740.324  53
   3  -9   9 292.645 196.577  39
  -3   9  -9 548.901 277.430  46
  -3   9  -9 484.853 240.872  37
   3  -9   9 727.190 233.431  52
  -3   9  -9 892.569 271.962  44
  -3   9 -10 1231.61 307.392  46
  -3   9 -10 1555.31 331.229  37
   3  -9  10 1495.62 319.735  52
   3  -9  10 1224.29 297.355  39
  -3   9 -10 1350.31 325.790  41
  -3   9 -10 1391.86 329.720  32
  -3   9 -10 1467.81 324.748  31
   3  -9  11 158.379 170.392  39
  -3   9 -11-13.4933 101.415  46
   3  -9  11-140.346 132.330  52
  -3   9 -11 66.3422 141.103  41
  -3   9 -11 49.2462 128.116  31
  -3   9 -11 59.7146 147.504  32
  -3   9 -12 46.6750 98.1801  36
   3  -9  12 52.1714 100.102  52
  -3   9 -12 135.873 139.836  41
   3  -9  12 13.2940 89.7799  39
  -3   9 -12 21.5699 109.977  31
  -3   9 -12 3.87872 127.734  32
   3  -9  13 9.98581 99.5392  52
  -3   9 -13 14.4386 94.7151  41
  -3   9 -13 92.5446 110.140  31
  -3  10  13 928.318 211.787  48
  -3 -10  13 882.398 186.951  39
  -3  10  12 1036.23 233.364  45
  -3 -10  12 806.186 205.069  39
  -3  10  12 929.475 222.076  33
  -3  10  12 895.011 221.179  29
  -3 -10  11 128.447 166.306  39
  -3  10  11 351.459 163.943  45
  -3  10  11 319.817 159.064  33
   3  10 -11 280.395 159.858  32
  -3  10  11 140.968 135.278  29
  -3 -10  10 2873.91 400.741  39
  -3  10  10 2044.78 369.048  45
  -3  10  10 2272.88 413.212  29
  -3  10  10 2393.68 385.306  33
   3  10 -10 1678.10 312.278  32
  -3  10   9 523.716 207.102  45
  -3 -10   9-20.8714 156.994  39
   3  10  -9-50.5171 164.509  32
  -3  10   9 28.9696 169.075  29
   3 -10  -9-90.3180 124.712  28
  -3 -10   8 12260.2 846.903  39
  -3  10   8 12185.1 902.891  33
  -3  10   8 12928.5 983.035  29
   3 -10  -8 11823.0 887.301  28
  -3 -10   7 1407.03 322.754  39
   3 -10  -7 860.600 269.149  28
  -3 -10   6 19648.8 1073.15  39
  -3 -10   6 19340.5 1088.65  40
   3 -10  -6 19401.4 1167.24  28
  -3 -10   5 1183.60 280.888  40
  -3 -10   5 2009.05 368.456  39
   3 -10  -5 1450.96 344.622  28
  -3 -10   4 10827.0 844.733  40
   3 -10  -4 17979.3 1115.52  28
   3 -10  -3 11424.9 885.572  40
  -3 -10   3 9066.35 778.839  40
   3 -10  -3 9989.11 823.086  28
  -3 -10   2 12040.5 896.156  40
   3 -10  -2 11058.5 886.189  40
   3 -10  -2 11417.6 866.823  28
  -3 -10   1 798.809 269.365  40
   3 -10  -1 172.750 131.192  40
   3 -10  -1 498.416 198.075  28
  -3 -10   1 357.125 165.350  28
   3 -10   0 7589.05 736.193  40
  -3 -10   0 8546.52 769.059  40
   3 -10   0 6793.02 660.292  28
  -3 -10   0 7754.75 722.337  28
   3 -10   1 26630.4 1362.77  40
  -3 -10  -1 27588.8 1370.05  40
   3 -10   1 27342.1 1291.11  28
  -3 -10  -1 25724.6 1307.40  28
   3 -10   2 8917.97 782.105  40
  -3 -10  -2 9537.36 802.345  40
  -3 -10  -2 8750.09 768.535  28
   3 -10   3 4673.72 570.856  40
  -3 -10  -3 5146.70 599.000  40
  -3 -10  -3 4337.59 553.473  28
  -3 -10  -4 23894.4 1228.70  40
  -3  10  -4 24568.4 1287.79  53
  -3 -10  -4 23248.9 1267.36  28
   3 -10   5 2465.46 413.829  40
  -3  10  -5 3489.14 505.233  53
  -3 -10  -5 3095.48 471.928  28
  -3  10  -6 7639.69 730.142  53
  -3  10  -6 7866.27 709.585  54
  -3  10  -6 7556.49 765.760  44
   3 -10   6 7615.55 705.868  40
  -3  10  -7 507.448 242.644  44
  -3  10  -7 693.913 274.015  37
  -3  10  -7 739.988 249.358  53
   3 -10   7 618.910 207.642  52
  -3  10  -8 31.2780 186.582  37
   3 -10   8 37.7408 157.223  39
   3 -10   8 316.703 165.522  52
  -3  10  -8-65.0267 143.115  46
  -3  10  -8-131.148 146.051  44
  -3  10  -9 63.9212 150.575  37
   3 -10   9 33.2066 164.252  39
  -3  10  -9 70.4189 153.277  46
   3 -10   9-48.3350 154.116  52
  -3  10  -9 177.051 152.672  31
  -3  10 -10 720.216 246.243  41
   3 -10  10 203.534 145.864  39
   3 -10  10 410.439 196.607  52
  -3  10 -10 555.444 201.860  37
  -3  10 -10 457.448 198.236  46
  -3  10 -10 426.021 224.891  32
  -3  10 -10 359.725 188.276  31
  -3  10 -11 328.832 182.323  41
   3 -10  11 728.861 208.019  52
   3 -10  11 375.579 149.082  39
  -3  10 -11 378.366 178.595  31
  -3  10 -11 776.437 217.838  32
   3 -10  12 748.651 179.515  39
   3 -10  12 616.336 175.027  52
  -3  10 -12 527.627 163.458  41
  -3  10 -12 543.923 165.109  32
  -3  10 -12 592.032 173.122  31
  -3  11  12 869.983 223.141  35
  -3 -11  12 931.675 188.158  39
  -3  11  12 620.196 179.228  48
  -3  11  11 1501.94 290.888  48
  -3 -11  11 1697.47 271.077  39
  -3  11  11 1667.57 269.145  29
  -3 -11  10 637.423 200.686  39
  -3  11  10 1114.50 261.981  29
   3  11 -10 1051.41 227.485  32
  -3 -11   9 3130.05 400.794  39
   3  11  -9 3295.23 427.938  32
   3 -11  -9 3635.23 435.141  28
  -3 -11   8 282.312 186.796  39
   3 -11  -8-8.61914 139.330  28
  -3 -11   7-454.067 198.791  39
   3 -11  -7-59.2312 148.854  28
  -3 -11   6 119.599 116.332  40
  -3 -11   6 269.465 150.448  39
   3 -11  -6 100.286 141.280  28
  -3 -11   5 3476.80 472.220  40
   3 -11  -5 4941.41 598.007  28
  -3 -11   4 100.279 115.364  40
   3 -11  -4 216.418 177.080  40
   3 -11  -4-61.8666 147.216  28
   3 -11  -3 9647.27 829.214  40
  -3 -11   3 9523.92 810.132  40
   3 -11  -3 9712.17 828.939  28
  -3 -11   2 341.495 192.448  40
   3 -11  -2 56.5811 149.610  40
   3 -11  -2 136.569 160.476  28
  -3 -11   1 14579.4 1014.98  40
   3 -11  -1 16395.4 1086.70  40
   3 -11   0 2062.10 393.729  40
  -3 -11   0 1382.97 345.805  40
  -3 -11   0 2073.99 397.058  28
   3 -11   0 1823.68 360.268  28
  -3 -11  -1 20792.2 1207.15  40
   3 -11   1 19959.4 1204.35  40
  -3 -11  -1 19799.8 1174.03  28
  -3 -11  -2 7447.95 730.259  40
   3 -11   2 7124.39 715.800  40
   3 -11   2 7873.26 703.374  28
  -3 -11  -2 7414.69 728.647  28
  -3 -11  -3 15279.9 1010.49  40
   3 -11   3 15182.4 1031.91  40
  -3 -11  -3 15255.6 1039.35  28
  -3  11  -4 2866.57 425.786  53
   3 -11   4 1916.06 371.310  40
  -3 -11  -4 3003.33 472.668  28
  -3  11  -5 8771.18 758.108  53
   3 -11   5 6954.41 681.904  40
  -3 -11  -5 8756.30 784.048  28
   3 -11   6 801.297 236.345  40
  -3  11  -6 368.281 189.798  44
  -3  11  -6 377.329 179.671  53
  -3 -11  -6 611.904 228.058  28
   3 -11   7 11533.7 839.392  39
  -3  11  -7 13414.0 958.543  46
  -3  11  -7 7169.82 659.310  53
  -3  11  -7 8089.38 730.573  44
  -3  11  -7 12503.2 970.048  37
  -3  11  -8 33.7295 122.486  46
  -3  11  -8 229.004 167.378  37
   3 -11   8 242.132 146.520  52
   3 -11   8 295.420 191.342  39
  -3  11  -9 4075.26 476.209  46
  -3  11  -9 5312.23 564.670  41
   3 -11   9 5548.89 512.788  52
  -3  11  -9 3888.30 483.202  37
   3 -11   9 5605.50 544.717  39
  -3  11  -9 5903.64 561.758  31
  -3  11  -9 6067.73 597.273  32
  -3  11 -10 3028.95 399.674  41
  -3  11 -10 2257.23 324.926  46
   3 -11  10 3325.45 399.321  39
   3 -11  10 3307.38 369.334  52
  -3  11 -10 3198.74 407.304  32
  -3  11 -10 2878.94 365.888  31
  -3  11 -11 346.629 121.326  36
   3 -11  11 147.180 105.424  52
  -3  11 -11 322.153 159.800  41
   3 -11  11 0.64023 128.322  39
  -3  11 -11 193.388 104.638  31
  -3  11 -11 128.234 111.612  32
  -3  12  10 177.697 128.221  48
  -3  12  10 479.864 214.103  35
  -3 -12  10 801.011 187.988  39
  -3 -12   9-83.9141 105.253  39
  -3  12   9 25.6062 100.870  48
   3 -12  -9 41.4081 95.4090  28
  -3  12   8 110.944 140.144  48
  -3 -12   8 19.2505 145.008  39
   3  12  -8 201.242 140.706  32
   3 -12  -8 549.373 194.836  28
  -3 -12   7 8697.06 634.594  39
   3 -12  -7 8531.67 710.966  28
  -3 -12   6 7539.94 599.846  39
   3 -12  -6 7755.00 713.252  28
  -3 -12   5 459.402 197.945  40
   3 -12  -5 327.481 195.845  28
  -3 -12   4 140.039 130.065  40
   3 -12  -4 284.856 157.407  40
   3 -12  -4 244.712 190.989  28
  -3 -12   3 2322.63 410.292  40
   3 -12  -3 2989.46 458.782  40
   3 -12  -3 2653.05 437.846  28
   3 -12  -2 6404.90 678.873  40
  -3 -12   2 5136.22 595.826  40
   3 -12  -2 6554.62 669.768  28
   3 -12  -1 349.334 223.580  40
  -3 -12   1 259.965 186.407  40
   3 -12  -1 290.303 170.550  28
   3 -12   0 6465.74 687.494  40
  -3 -12   0 5544.53 631.935  40
   3 -12   0 4097.61 526.359  28
  -3 -12  -1 1785.38 377.230  40
   3 -12   1 1939.92 389.764  40
   3 -12   1 1271.27 293.689  28
   3 -12   2 472.798 223.104  40
  -3 -12  -2 588.007 246.824  40
  -3 -12  -2 253.761 178.796  28
   3 -12   2 508.870 189.605  28
   3 -12   3 4317.68 548.408  40
  -3 -12  -3 4573.49 554.305  40
  -3 -12  -3 4133.81 539.814  28
   3 -12   4 858.176 263.660  40
   3 -12   5 7749.03 692.702  40
  -3  12  -5 8898.61 782.550  44
   3 -12   6 79.9990 152.141  40
   3 -12   6 313.375 199.203  39
  -3  12  -6 378.263 258.321  37
  -3  12  -6 219.536 140.294  44
  -3  12  -6 324.679 181.107  46
   3 -12   7 4228.97 483.228  39
  -3  12  -7 2909.83 416.958  46
  -3  12  -7 3679.87 511.410  37
   3 -12   8 1222.88 269.452  39
  -3  12  -8 783.092 228.901  37
  -3  12  -8 540.482 186.340  46
  -3  12  -8 709.724 204.621  31
  -3  12  -9 307.366 156.545  41
  -3  12  -9 157.843 122.224  37
   3 -12   9 360.258 169.281  39
  -3  12  -9 290.989 162.374  32
  -3  12  -9 25.0724 84.6505  31
  -3  12 -10 864.159 194.728  41
   3 -12  10 1174.85 218.542  39
  -3  12 -10 821.837 197.460  32
  -3  12 -10 826.334 174.933  31
  -3  13   9 3524.03 403.805  35
  -3 -13   8 112.297 109.814  39
   3 -13  -8-6.49640 79.5102  28
  -3  13   7 530.131 200.407  35
   3 -13  -7 790.567 221.966  28
  -3  13   6 1485.53 320.985  35
   3 -13  -6 1823.01 323.800  28
  -3  13   5 223.546 153.073  35
   3 -13  -5 71.4798 136.540  28
   3 -13  -4 2797.49 441.567  28
   3 -13  -3 232.727 139.958  40
  -3 -13   3 100.999 118.109  40
   3 -13  -3 360.029 215.271  28
   3 -13  -2 817.284 243.036  40
  -3 -13   2 515.585 211.964  40
   3 -13  -2 688.402 224.439  28
  -3 -13   1 4387.01 532.940  40
   3 -13  -1 3844.38 512.587  40
   3 -13  -1 3863.88 492.744  28
   3 -13   0 72.3427 167.247  40
  -3 -13   0 311.482 194.246  40
   3 -13   0-208.885 155.245  28
   3 -13   1 13449.7 937.882  40
  -3 -13  -1 13469.9 916.440  40
   3 -13   1 14646.7 916.588  28
   3 -13   2 1543.18 334.478  40
   3 -13   3 6240.88 615.657  40
  -3  13  -4 2123.17 363.898  44
   3 -13   4 3164.26 418.261  39
   3 -13   4 2860.83 415.534  40
   3 -13   5 265.921 147.954  40
  -3  13  -5-125.913 136.385  44
  -3  13  -5 481.050 213.361  37
   3 -13   5 198.006 140.780  39
   3 -13   6 1415.92 258.543  40
  -3  13  -6 1302.08 264.366  46
  -3  13  -6 1909.84 351.495  37
   3 -13   6 2290.26 351.929  39
   3 -13   7 15736.2 807.472  39
  -3  13  -7 15618.7 776.355  31
  -3  13  -8 698.978 165.693  46
   3 -13   8 935.216 210.980  39
  -3  13  -8 1046.85 224.403  37
  -3  13  -8 690.300 184.936  41
  -3  13  -8 882.699 174.746  31
  -3  13  -8 689.240 193.445  32
  -3  13  -9 1938.00 256.922  41
   3 -13   9 2435.44 277.292  39
  -3  13  -9 1906.93 260.840  32
   3 -14  -7 770.073 179.036  28
   3 -14  -6 5416.53 467.032  28
   3 -14  -5 1494.62 283.154  28
   3 -14  -4 3644.73 429.317  28
   3 -14  -3 283.686 150.449  40
   3 -14  -3 58.8995 111.748  28
   3 -14  -2 1203.93 277.190  40
   3 -14  -2 595.685 210.254  28
   3 -14  -1 1306.24 287.514  40
   3 -14  -1 1008.48 239.130  28
  -3  14   0 1318.22 300.161  47
   3 -14   0 1837.71 330.527  40
   3 -14   0 1237.42 264.260  28
   3 -14   1 12.1544 125.047  40
   3 -14   1-2.92436 77.4854  28
   3 -14   2 2938.18 353.804  39
   3 -14   2 2770.63 396.682  40
   3 -14   3-19.8405 129.767  40
  -3  14  -3-92.8691 123.852  44
   3 -14   3-339.563 158.400  39
  -3  14  -4 2659.59 343.464  46
  -3  14  -4 3152.62 426.883  37
   3 -14   4 3406.18 367.586  39
   3 -14   4 3023.71 380.447  40
   3 -14   5 924.109 198.750  40
  -3  14  -5 750.431 178.955  46
   3 -14   5 1334.97 235.317  39
  -3  14  -5 1220.45 271.334  37
  -3  14  -6 36.4238 105.621  37
   3 -14   6 167.406 108.082  40
   3 -14   6-174.448 123.133  39
   3 -14   7 1039.42 187.816  39
  -3  14  -7 729.466 159.014  41
  -3  14  -7 928.415 186.881  32
   3 -15  -4 2665.79 308.750  28
  -3  15   3 186.775 141.702  47
   3 -15  -3 62.8837 95.6282  28
  -3  15   2 3025.67 388.346  47
   3 -15  -2 3509.42 352.762  40
   3 -15  -2 3644.30 369.875  28
   3 -15  -1 436.095 150.937  40
  -3  15   1 855.204 217.946  47
   3 -15  -1 577.566 168.867  28
   3 -15   0 3111.48 363.312  40
   3 -15   0 3294.84 336.304  28
   3 -15   1 234.820 141.542  40
  -3  15  -1 331.045 126.987  44
   3 -15   2 666.843 174.949  40
   3 -15   3 680.496 175.729  40
  -3  15  -3 721.669 194.970  37
   4   0 -16 503.332 152.571  55
   4   0 -16 224.077 124.316  27
  -4   0  15 104.029 125.645  38
   4   0 -15 84.5319 134.912  55
   4   0 -15-111.553 134.173  27
  -4   0  14 5432.35 559.235  38
   4   0 -14 4623.66 544.802  27
  -4   0  14 4480.56 508.763  23
  -4   0  13 85.1358 154.082  38
  -4   0  13 39.1791 109.504  23
  -4   0  12 21898.0 1176.37  38
  -4   0  12 21653.5 1192.90  39
  -4   0  12 21396.6 1172.80  23
   4   0 -12 18339.1 1116.56  31
  -4   0  11-56.2347 141.159  39
  -4   0  11-79.4432 149.457  38
  -4   0  11 40.7145 113.904  23
   4   0 -11 7.26233 125.949  31
  -4   0  10 4107.22 503.742  23
   4   0 -10 4124.74 516.203  31
  -4   0   9 251.802 375.714  12
  -4   0   9-91.2034 250.520   1
   4   0  -8 22077.5 2188.12   2
   4   0  -8 26065.2 2196.92  16
  -4   0   8 23285.5 2274.59  12
  -4   0   8 20360.3 2207.89   1
   4   0  -7-533.654 342.615  16
   4   0  -7-134.062 233.146   2
  -4   0   7-78.7754 255.504  12
  -4   0   7-568.784 509.894   6
  -4   0   7-118.527 220.630   1
  -4   0   6 10592.1 1363.67  12
  -4   0   6 10218.9 1515.74   6
   4   0  -6 11073.8 1355.53   2
   4   0  -6 11716.4 1204.08   5
   4   0  -6 11910.2 1351.51  16
  -4   0   6 8642.56 1268.82   1
  -4   0   5-90.0801 253.657  15
   4   0  -5-60.1119 140.346   5
  -4   0   5-207.383 266.275  12
  -4   0   5 359.262 377.495   6
  -4   0   5 381.152 203.522  21
   4   0  -5 153.631 216.088  16
  -4   0   5-225.096 266.249   1
  -4   0   4 11045.8 1223.44  12
  -4   0   4 10182.2 1311.25   6
   4   0  -4 9749.65 971.486   5
  -4   0   4 10324.5 946.443  21
   4   0  -4 10027.9 1105.21  16
  -4   0   4 9367.59 1112.35   1
  -4   0   4 10333.3 1189.64  15
  -4   0   3 13.7286 181.841  15
  -4   0   3-411.877 252.318   1
   4   0  -3 383.399 252.915   3
  -4   0   3 101.019 282.275   6
   4   0  -3 94.5158 213.063  16
  -4   0   2 18542.1 1266.42   1
   4   0  -2 17952.3 1324.53   3
  -4   0   2 16272.6 1333.37   6
   4   0  -2 17647.3 1331.35  16
  -4   0   2 18971.4 1398.20  15
  -4   0   1 350.367 260.476  15
  -4   0   1-314.717 206.180   6
  -4   0   1 2.58112 43.1539  18
  -4   0   1 167.293 110.646   1
   4   0  -1 124.271 185.635  16
  -4   0   0 1004.00 283.309  18
  -4   0   0 1608.79 346.883   1
  -4   0   0 1310.15 347.910  10
   4   0   0 934.862 308.539  16
  -4   0  -1-36.9922 137.299   8
  -4   0  -1 263.886 214.408  11
   4   0   1-182.273 174.065  16
  -4   0  -1-139.561 171.901  10
  -4   0  -1-110.247 108.876   1
   4   0   2 11479.0 1013.47  16
  -4   0  -2 11059.3 728.944  22
  -4   0  -2 10922.6 1146.85  11
  -4   0  -2 11893.0 1060.70   8
  -4   0  -2 12330.3 1114.70  18
  -4   0  -3 82.6018 287.953  11
  -4   0  -3 254.677 206.696   8
  -4   0  -4 24103.6 1541.81  22
  -4   0  -4 24145.3 1435.67  19
  -4   0  -4 25261.6 1950.09  11
  -4   0  -5-492.873 292.862  22
  -4   0  -5-152.205 279.548  11
  -4   0  -5-565.879 260.668  19
  -4   0  -6 4055.01 826.526  22
  -4   0  -6 4066.84 895.354  11
  -4   0  -6 5282.34 827.390  19
  -4   0  -7 81.7858 264.896  22
   4   0   7 510.622 371.748  12
   4   0   8 30557.6 2613.65  12
  -4   0  -8 28256.6 2551.47  11
   4   0   9 783.510 546.554  12
  -4   0 -10 3280.22 461.824  36
  -4   0 -10 3549.43 466.845  43
  -4   0 -11 263.529 142.144  36
  -4   0 -12 4995.81 586.950  36
  -4   0 -13 71.4134 131.326  36
  -4   0 -14-127.716 135.906  36
  -4   0 -15 44.8794 78.3153  36
  -4   0 -15 84.7374 109.516  30
  -4   0 -16 661.427 161.306  36
  -4   0 -16 754.980 175.141  30
   4   1 -16 21.1138 78.5596  55
  -4   1  16 144.455 125.471  38
   4  -1 -16 22.2787 92.4044  55
   4  -1 -16 19.4365 109.929  27
   4   1 -16 66.3977 99.3290  27
   4  -1 -15 232.670 140.872  55
  -4   1  15 223.879 158.298  38
   4  -1 -15 290.363 164.672  27
  -4   1  15 475.189 189.188  23
   4   1 -15 133.014 110.228  27
   4  -1 -14 7272.51 656.860  55
  -4   1  14 7809.56 674.281  38
   4  -1 -14 7315.33 690.428  27
   4   1 -14 7088.63 665.396  27
  -4   1  14 8745.64 724.403  23
  -4   1  13 1230.06 304.625  38
  -4  -1  13 1257.06 315.196  39
  -4  -1  13 1289.19 307.873  38
   4  -1 -13 1390.74 335.706  27
  -4   1  13 1189.06 302.356  23
   4   1 -13 1486.06 329.870  31
  -4  -1  12 312.104 216.430  38
  -4  -1  12 73.9477 158.201  39
  -4   1  12 230.238 183.362  38
  -4   1  12-82.0793 137.791  29
  -4   1  12 219.922 155.025  23
   4   1 -12 26.9080 96.6395  31
  -4   1  11 2413.88 411.163  38
  -4  -1  11 2108.00 360.699  38
  -4   1  11 2165.90 386.884  39
  -4  -1  11 2134.27 383.718  39
  -4  -1  11 1651.50 334.248  23
  -4   1  11 2272.81 420.640  23
  -4   1  11 2262.29 419.925  29
   4   1 -11 1536.71 314.326  31
  -4  -1  10 4375.20 530.616  39
  -4  -1  10 4530.72 518.959  23
  -4   1  10 4893.27 567.383  23
  -4  -1  10 4054.29 1124.38  12
  -4   1  10 4254.70 528.296  29
   4  -1 -10 4860.52 555.890  31
   4   1 -10 4151.99 507.301  31
  -4  -1   9 29253.6 2647.88  12
  -4   1   9 29037.7 2722.75  12
  -4   1   9 33430.7 3340.26   6
  -4   1   9 25762.2 2649.06   1
   4   1  -9 28275.9 2646.75   2
  -4  -1   9 27874.2 2702.57   1
  -4  -1   9 31122.5 2831.52  15
   4  -1  -8 24996.6 2301.75   2
   4   1  -8 23839.0 2298.06   2
  -4  -1   8 24380.3 2272.91  12
  -4   1   8 22478.8 2276.71  12
  -4   1   8 25574.6 2800.68   6
   4   1  -8 25926.4 2276.42  16
  -4  -1   8 23823.6 2347.44   1
  -4  -1   8 23407.3 2327.39  15
  -4  -1   7 5863.69 1121.71  15
  -4  -1   7 5953.05 1122.55   1
  -4  -1   7 5348.11 1028.66  12
  -4   1   7 5463.51 1086.62  12
   4   1  -7 3387.16 748.534  22
  -4   1   7 6096.52 1289.09   6
   4   1  -7 4872.91 979.793   2
   4   1  -7 5802.19 971.974   5
   4  -1  -7 5667.52 1000.75   2
   4  -1  -7 6662.55 1042.11  16
   4   1  -7 6524.27 1075.09  16
  -4  -1   6 30483.1 2246.67  12
  -4   1   6 27118.6 2219.24  12
  -4   1   6 29800.6 2611.90   6
   4   1  -6 22457.1 1734.08  22
  -4   1   6 28977.1 1948.66  21
   4   1  -6 27464.2 2163.87   2
   4  -1  -6 27822.6 2104.14   2
   4   1  -6 28988.7 2038.16   5
   4  -1  -6 30663.8 2091.55  16
   4   1  -6 28913.7 2153.70  16
  -4  -1   6 25531.0 2161.01   1
  -4  -1   6 27972.4 2254.03  15
   4  -1  -5 6286.53 894.940  16
  -4   1   5 6915.09 1055.90  12
   4   1  -5 8374.90 954.436  22
  -4   1   5 7247.05 1187.99   6
   4  -1  -5 7680.72 1047.32   2
  -4   1   5 7896.59 947.708  21
   4   1  -5 6090.36 882.176   5
   4  -1  -5 8428.19 881.057   5
   4   1  -5 7235.12 1041.51  16
  -4  -1   5 7384.00 1072.66   1
  -4  -1   5 7878.50 1129.53  15
  -4  -1   4 192.777 233.855  15
  -4   1   4 30.9138 206.530  15
  -4  -1   4 189.837 236.827   1
  -4   1   4-60.3714 187.404   1
   4  -1  -4 334.466 288.344  16
  -4   1   4 88.9075 210.929  12
  -4   1   4-185.157 312.184   6
   4   1  -4 216.873 155.914  22
  -4   1   4 29.9202 184.954  21
   4   1  -4 210.776 200.022   5
   4  -1  -4 209.661 161.419   5
   4   1  -4 552.153 314.540  16
  -4  -1   3 4326.55 734.046  15
  -4   1   3 4337.16 735.418  15
  -4  -1   3 3685.68 642.322   1
   4   1  -3 3251.25 415.043  22
  -4   1   3 3333.45 695.273   6
   4   1  -3 3315.92 631.586   3
   4  -1  -3 2335.33 496.943   3
  -4  -1   3 2780.27 417.774  21
  -4   1   3 2745.64 538.212  21
   4  -1  -3 3978.50 666.446  16
   4   1  -3 3002.24 593.933  16
  -4   1   3 2656.12 549.153   1
  -4   1   2 7162.47 769.944   1
  -4  -1   2 6768.55 804.277   1
   4   1  -2 7515.99 892.522   3
   4  -1  -2 6637.74 774.003   3
  -4   1   2 6301.54 782.775  21
  -4  -1   2 7029.83 541.066  11
   4  -1  -2 6945.28 840.465  16
   4   1  -2 6687.47 840.670  16
  -4  -1   2 7412.97 890.337  15
  -4   1   2 6230.14 797.942  15
  -4   1   1 132611. 2855.15   1
  -4  -1   1 131246. 3249.72   1
  -4   1   1 134573. 3578.57  21
  -4  -1   1 127458. 2780.61  11
   4   1  -1 132507. 3538.03  16
  -4   1   1 144505. 2850.33  10
  -4   1   1 129961. 1492.83   9
   4  -1  -1 137099. 3598.08  16
  -4  -1   1 132206. 3590.88  15
  -4   1   1 138674. 3449.70  15
  -4   1   0 74790.4 1908.19   1
  -4   1   0 65631.3 1249.94  22
  -4  -1   0 72833.3 2331.47   1
  -4   1   0 72359.4 2698.58  21
  -4  -1   0 70906.0 2473.11  10
   4  -1   0 73354.6 2592.84  16
   4   1   0 71456.3 2515.57  16
  -4   1  -1 78471.3 1876.93  22
  -4  -1  -1 77652.6 2730.58  11
  -4  -1  -1 81978.0 2752.34  10
  -4  -1  -1 84199.1 2493.54   1
  -4   1  -1 77752.2 2754.07  18
  -4   1  -1 86412.3 1900.89   1
   4  -1   1 84215.4 2798.18  16
   4   1   1 85191.7 2686.86  16
  -4  -1  -1 83860.7 2838.71   8
  -4   1  -1 93392.5 2730.14   8
  -4  -1  -2 14696.7 1238.15   8
  -4   1  -2 14251.2 994.928  22
  -4  -1  -2 14207.2 1269.14  11
  -4  -1  -2 15612.9 1268.03  10
  -4   1  -2 13701.8 1254.90  18
   4   1   2 15615.8 1143.38  16
  -4   1  -2 15239.9 1137.12   8
  -4  -1  -3 7041.13 920.151  10
  -4   1  -3 6719.14 795.802  22
  -4  -1  -3 7058.22 958.808  11
  -4   1  -3 6477.80 970.625  11
  -4   1  -3 6669.33 924.615  18
  -4  -1  -3 6519.82 859.820   8
  -4   1  -3 7358.15 827.567   8
   4  -1   4 316.257 225.699   7
  -4   1  -4 662.688 358.064  22
  -4  -1  -4 724.047 362.096  11
  -4   1  -4 273.105 263.314  11
  -4  -1  -4 598.503 260.559  19
  -4   1  -4 536.510 309.460  18
   4  -1   5 43285.0 2208.21   7
  -4  -1  -5 38660.7 2149.86  19
  -4   1  -5 41260.8 2400.74  22
  -4  -1  -5 35697.2 2436.90  11
  -4   1  -5 37716.9 2531.33  11
  -4   1  -6 2867.38 718.315  22
  -4  -1  -6 2444.14 684.869  11
  -4   1  -6 2417.57 691.041  11
  -4  -1  -6 3100.64 662.270  19
  -4   1  -7 60.8712 206.574  22
   4  -1   7 91.8811 168.897  12
   4   1   7-77.8704 303.211  12
  -4   1  -7-3.80983 155.628  11
  -4  -1  -7-318.754 315.291  19
  -4   1  -8 2722.20 793.342  22
   4  -1   8 1831.09 649.300  12
   4   1   8 2357.96 800.544  12
  -4   1  -8 1533.64 632.850  11
  -4  -1  -8 2930.60 762.099  19
  -4   1  -9-102.487 355.504  22
   4  -1   9-161.226 232.923  12
   4   1   9 371.827 466.650  12
  -4   1  -9 515.246 373.546  11
  -4  -1  -9 717.660 441.749  10
  -4   1 -10 1028.24 279.044  36
  -4  -1 -10 1252.23 305.863  36
  -4  -1 -10 684.439 191.202  43
  -4   1 -10 383.375 182.928  41
  -4   1 -10 627.707 197.766  31
  -4   1 -11 7748.67 729.657  36
  -4  -1 -11 7436.32 724.387  36
  -4  -1 -11 7892.75 703.085  43
  -4   1 -11 8014.54 695.092  31
  -4   1 -12 1547.59 342.945  36
  -4  -1 -12 1788.26 380.752  36
  -4   1 -12 1491.98 303.523  31
  -4   1 -13 3121.13 458.621  36
  -4  -1 -13 3021.32 449.268  36
  -4   1 -13 2842.17 404.171  31
  -4  -1 -13 2931.64 432.028  30
  -4   1 -14-126.204 140.993  36
  -4  -1 -14-62.4039 153.514  36
  -4   1 -14 117.191 161.300  31
  -4  -1 -14-67.7838 120.983  30
  -4  -1 -15 111.002 107.666  36
  -4   1 -15 73.3683 92.9954  36
  -4  -1 -15 138.600 108.921  30
  -4   1 -15 26.9398 108.454  30
  -4   1 -16 356.740 130.548  36
  -4  -1 -16 376.486 129.189  36
  -4  -1 -16 254.063 109.416  30
  -4   1 -16 590.865 162.653  30
   4  -2 -16-59.9299 78.1628  55
   4   2 -16-25.6947 87.8447  55
  -4   2  16 64.9602 98.4215  38
   4  -2 -16 62.9915 93.5036  27
   4   2 -16 17.9895 71.5774  27
  -4   2  15 4742.38 490.915  38
   4  -2 -15 4941.29 481.136  55
  -4   2  15 5648.89 515.560  45
   4  -2 -15 5077.42 526.838  27
   4   2 -15 3807.27 437.721  27
  -4   2  15 5300.88 525.184  23
   4  -2 -14 2110.13 358.625  55
  -4   2  14 1726.87 351.445  38
  -4  -2  14 1813.21 347.761  39
   4  -2 -14 1456.35 328.514  27
  -4   2  14 1618.74 329.210  29
  -4   2  14 2059.04 380.571  23
  -4   2  13 10557.3 825.526  38
   4  -2 -13 11572.0 870.494  55
   4  -2 -13 10435.6 852.239  27
  -4   2  13 10456.3 844.554  23
  -4   2  13 11763.1 878.398  29
   4   2 -13 11099.8 846.229  31
  -4  -2  12 838.495 247.825  39
  -4   2  12 1311.16 333.262  38
  -4   2  12 1291.02 334.702  29
   4  -2 -12 1393.73 335.300  27
  -4   2  12 1015.03 314.830  23
   4   2 -12 810.897 244.417  31
  -4   2  11 1867.38 395.870  38
  -4  -2  11 1521.21 323.237  39
   4  -2 -11 2290.15 408.593  27
  -4   2  11 2344.41 417.437  23
  -4   2  11 2097.42 404.138  29
   4   2 -11 1149.50 283.211  31
  -4  -2  10 756.321 267.982  39
  -4   2  10 961.118 266.235  38
  -4   2  10 995.532 273.380  23
   4   2 -10 1092.77 270.807  31
   4  -2 -10 1187.48 297.014  27
  -4   2  10 1137.35 313.964  29
  -4  -2   9 2541.29 826.654  15
  -4  -2   9 2337.82 782.269   1
  -4  -2   9 2863.47 812.771  12
  -4   2   9 2090.22 771.985  12
  -4   2   9 2565.48 970.328   6
   4   2  -9 2584.40 801.206   2
   4   2  -9 1823.17 654.276  16
  -4  -2   8 1033.68 512.838  15
  -4  -2   8-492.942 420.918   1
  -4  -2   8 536.327 416.235  12
  -4   2   8 184.311 358.377  12
  -4   2   8-50.9945 351.827   6
   4   2  -8 712.108 443.242   2
   4   2  -8-500.215 425.790   5
  -4  -2   7 201.873 201.154  15
   4   2  -7 622.471 397.581   2
  -4  -2   7 146.182 272.371   1
  -4   2   7 224.888 376.872  12
  -4   2   7 368.467 376.024   6
   4  -2  -7 615.291 357.054   2
   4   2  -7-57.1005 221.920   5
  -4  -2   6 7242.99 1139.26  15
   4   2  -6 6008.16 996.006   5
  -4  -2   6 5396.43 1001.22   1
  -4   2   6 5925.45 1085.69  12
  -4   2   6 5538.46 1194.09   6
   4   2  -6 4270.36 831.200  22
   4  -2  -6 5191.51 909.533   2
   4  -2  -6 6611.04 961.505  16
   4   2  -6 6887.98 1094.25   2
  -4  -2   5 47213.0 2749.63   1
  -4   2   5 54243.4 3018.96  12
  -4   2   5 55632.5 3379.49   6
  -4   2   5 50582.2 2667.42  21
   4  -2  -5 51464.7 2630.84   2
   4   2  -5 52625.4 2749.82   5
  -4   2   5 44214.2 2342.73  17
   4  -2  -5 53995.9 2596.68  16
  -4  -2   5 52048.6 2873.13  15
  -4  -2   4 8088.74 1083.98   1
  -4   2   4 10213.0 1222.60  12
   4   2  -4 12046.6 1102.38  22
  -4  -2   4 9363.87 1146.12  15
   4   2  -4 8748.12 1059.53   5
  -4   2   4 11242.5 1213.05  21
  -4   2   4 8769.71 1037.05  17
   4  -2  -4 10570.3 1106.06  16
  -4  -2   3 802.748 355.417  15
  -4   2   3 432.403 259.178  15
   4   2  -3 543.880 299.287   3
   4   2  -3 1507.09 350.985  22
  -4   2   3 419.506 260.241  21
  -4  -2   3 588.173 317.080   1
  -4   2   3 453.296 243.548  17
   4  -2  -3 202.684 205.966  16
  -4  -2   2 3682.81 654.639  15
   4  -2  -2 4400.53 630.434   3
   4   2  -2 3603.68 656.066   3
   4   2  -2 4416.09 530.899  22
  -4   2   2 4101.99 684.420  21
  -4   2   2 3388.60 647.627  17
  -4  -2   2 4076.97 656.489   1
   4   2  -2 3692.87 665.601  16
   4  -2  -2 3555.73 612.734  16
  -4   2   2 4307.23 664.537  15
  -4   2   2 3774.29 563.394   1
  -4   2   1 92789.2 2246.42   1
   4  -2  -1 93433.2 2725.21   3
  -4  -2   1 90957.1 2925.38   1
  -4   2   1 83879.5 3042.36  21
   4  -2  -1 91008.2 3002.06  16
   4   2  -1 90679.4 3013.19  16
  -4  -2   1 90826.8 3100.71  15
  -4   2   1 95446.9 2786.74  15
   4   2   0 12581.2 914.600  14
  -4   2   0 14708.0 714.248   1
  -4   2   0 12768.4 1204.47  21
  -4  -2   0 13473.1 1097.36   1
  -4   2   0 14025.4 850.326   9
   4   2   0 14346.3 1144.22  16
   4   2   0 14083.4 668.680   9
   4  -2   0 13351.0 1150.75  16
  -4  -2   0 14694.2 1237.98   8
   4   2   1 110956. 2247.38  14
  -4   2  -1 105838. 3537.07  21
  -4  -2  -1 108356. 3168.31  11
  -4  -2  -1 114319. 3456.65  10
  -4  -2  -1 110633. 3143.26   1
  -4   2  -1 110965. 3520.44  18
  -4  -2  -1 110708. 3426.24   8
   4   2   1 114521. 3122.79  16
  -4  -2  -2 16866.1 1376.75  11
  -4  -2  -2 17776.6 1423.66  10
  -4   2  -2 15782.5 1430.50  18
   4   2   2 12963.4 1022.62  16
  -4   2  -2 11204.9 907.085   8
  -4  -2  -2 16889.9 1400.27   8
  -4   2  -3 16095.5 1370.59  22
  -4  -2  -3 14598.5 1393.29  11
  -4   2  -3 15558.9 1503.83  18
  -4  -2  -3 16735.4 1449.04  10
  -4  -2  -3 14789.3 1366.55   8
   4   2   3 15484.3 1085.42  16
  -4  -2  -4 1428.12 456.858  10
  -4  -2  -4 2375.12 545.640  19
   4  -2   4 1833.32 475.668   7
  -4   2  -4 3093.49 675.088  22
  -4  -2  -4 1928.69 550.111  11
  -4   2  -4 1915.80 590.815  11
  -4   2  -4 1775.24 540.164  18
  -4   2  -5 4291.69 878.885  11
   4  -2   5 3903.40 744.747   7
  -4   2  -5 5252.39 917.079  22
  -4  -2  -5 3973.81 774.523  19
  -4  -2  -5 4058.55 811.275  10
  -4   2  -5 3406.41 813.678  18
   4  -2   6 12891.6 1390.69   7
  -4  -2  -6 17551.5 1757.12  10
  -4  -2  -6 16068.6 1589.12  19
  -4   2  -6 16597.1 1753.98  22
  -4   2  -6 14424.3 1666.07  11
   4  -2   7 14037.4 1588.43  12
   4   2   7 17494.8 1935.77  12
  -4   2  -7 16062.1 1839.47  22
  -4   2  -7 14793.2 1779.62  11
  -4  -2  -7 14827.4 1649.32  19
  -4  -2  -7 14436.3 1705.01  10
  -4   2  -8 2152.77 732.645  22
   4  -2   8 1928.79 689.475  12
   4   2   8 1101.68 546.688  12
  -4   2  -8 1057.51 524.664  11
  -4  -2  -8 671.197 478.562  10
  -4  -2  -9 4850.49 1134.56  20
  -4   2  -9 6135.21 1321.30  22
   4   2   9 7748.73 1484.19  12
  -4   2  -9 4891.29 1110.67  11
  -4  -2  -9 5353.75 1162.70  19
  -4  -2  -9 5265.59 1143.77  10
  -4   2 -10 897.600 252.334  36
   4  -2  10 1242.24 293.074  52
  -4  -2 -10 1230.74 297.482  36
  -4  -2 -10 1099.02 281.882  43
  -4   2 -10 1207.81 289.418  41
  -4   2 -10 1175.63 275.811  31
  -4   2 -10 1262.76 294.490  32
   4  -2  11 654.127 240.106  52
  -4   2 -11 1009.10 277.000  41
  -4  -2 -11 1281.89 298.550  43
  -4   2 -11 1123.96 291.294  36
  -4  -2 -11 1011.01 285.146  36
  -4   2 -11 677.620 198.142  31
  -4  -2 -12 1028.62 283.859  36
  -4   2 -12 1215.85 311.404  36
  -4   2 -12 1542.67 312.615  31
  -4  -2 -12 1142.67 286.674  30
  -4   2 -13 9426.60 773.526  36
  -4  -2 -13 9813.56 793.240  36
  -4   2 -13 10132.8 753.238  31
  -4  -2 -13 9215.03 747.469  30
  -4  -2 -14 28.5683 109.924  36
  -4   2 -14 188.516 126.044  36
  -4   2 -14-11.5832 99.3338  31
  -4  -2 -14 134.378 138.804  30
  -4  -2 -15-13.1128 93.9445  36
  -4   2 -15 65.5954 80.1723  36
  -4   2 -15-14.1395 103.423  31
  -4  -2 -15 54.8147 88.1608  30
  -4   2 -16 214.436 102.494  36
  -4  -2 -16 210.634 119.608  36
  -4  -2 -16 306.913 113.725  30
  -4   2 -16 116.042 82.2327  30
  -4   3  16-150.494 116.250  38
   4  -3 -16-96.2258 95.7196  27
   4   3 -16 45.6669 75.8141  27
  -4   3  16 55.8880 112.926  23
  -4   3  15 2120.48 333.607  45
  -4  -3  15 1711.35 278.282  39
   4  -3 -15 2007.56 297.158  55
  -4   3  15 1753.02 324.107  38
   4  -3 -15 1852.18 326.198  27
   4   3 -15 1310.24 248.273  27
  -4   3  15 1948.77 323.904  23
  -4   3  15 1849.91 314.508  29
  -4  -3  14 32.9620 145.194  39
  -4   3  14-94.0327 158.742  38
   4  -3 -14 90.5950 142.813  55
   4  -3 -14 160.130 184.987  27
  -4   3  14 160.989 145.749  23
  -4   3  14 131.200 147.298  29
   4   3 -14-0.99679 112.893  31
  -4   3  13 3417.12 484.081  38
  -4  -3  13 2974.24 445.549  39
   4  -3 -13 3127.17 455.200  55
  -4   3  13 2313.52 424.507  29
   4  -3 -13 3156.96 478.217  27
  -4   3  13 2479.86 436.329  23
   4   3 -13 3110.41 444.681  31
   4  -3 -12 4284.46 541.488  55
  -4  -3  12 2247.73 392.839  39
  -4   3  12 4172.33 551.340  38
   4  -3 -12 3891.63 533.041  27
  -4   3  12 3615.82 513.953  23
   4   3 -12 2704.14 427.722  31
  -4   3  12 3359.20 515.373  29
   4  -3 -11 7660.34 719.428  55
  -4  -3  11 8137.07 728.357  39
  -4   3  11 8227.15 759.379  38
   4  -3 -11 7999.06 760.414  27
  -4   3  11 7965.15 760.615  23
   4   3 -11 5598.40 601.547  31
  -4   3  11 7056.96 725.138  29
   4  -3 -10 3909.74 510.995  55
  -4  -3  10 3886.36 512.445  39
  -4   3  10 4144.70 542.687  38
   4  -3 -10 3823.96 512.092  27
  -4   3  10 4012.24 535.619  23
   4   3 -10 4074.67 506.595  31
  -4   3  10 4495.01 577.137  29
  -4  -3   9 5500.27 1171.58  15
  -4   3   9 4490.26 1213.19  12
  -4  -3   9 5412.25 1167.98   1
  -4   3   9 8279.00 1803.95   6
  -4  -3   8 593.308 417.864  15
  -4   3   8 1543.99 683.380  12
  -4  -3   8 879.532 492.427   1
  -4   3   8 1515.85 866.430   6
   4   3  -8 1508.42 598.694   5
   4   3  -8 1262.73 541.925   2
   4  -3  -7 7818.48 1193.67   2
  -4  -3   7 7886.16 1301.31  15
  -4   3   7 8214.00 1355.72  12
  -4   3   7 7351.56 1404.15   6
  -4  -3   7 8671.90 1379.46   1
   4   3  -7 8549.49 1346.66   2
   4   3  -7 8045.37 1302.54   5
  -4  -3   6 37804.5 2688.10   1
  -4   3   6 39625.5 2832.06  12
   4   3  -6 37944.4 2681.21   2
   4   3  -6 38406.6 2652.92   5
   4  -3  -6 37252.9 2405.72   2
  -4  -3   6 38467.9 2680.27  15
  -4  -3   5 3020.35 716.665  15
  -4   3   5 2046.28 637.866  12
   4   3  -5 1084.70 420.194  22
  -4   3   5 1674.44 541.716  21
  -4  -3   5 1837.85 573.405   1
   4  -3  -5 2261.96 525.760  16
   4   3  -5 2227.28 616.267   5
   4  -3  -5 1205.22 420.510   2
  -4   3   5 2190.12 616.379  17
  -4  -3   4 17827.5 1622.28   1
  -4   3   4 18393.2 1693.43  12
   4   3  -4 15502.3 1447.02  22
   4  -3  -4 18391.4 1436.20   2
  -4   3   4 20801.6 1763.72  21
   4   3  -4 20455.9 1741.57   5
  -4   3   4 19914.3 1745.51  17
   4  -3  -4 18807.9 1485.04  16
  -4  -3   4 18576.5 1668.90  15
  -4  -3   3 14640.0 1126.45  13
  -4  -3   3 12601.6 1290.77   1
  -4   3   3 13984.3 1378.75  12
   4   3  -3 12659.3 1279.14   3
   4   3  -3 12782.8 1227.88  22
   4   3  -3 13233.3 1340.67   5
  -4   3   3 13456.5 1377.61  21
  -4   3   3 13752.9 1432.85  17
   4  -3  -3 13827.4 1242.24  16
  -4  -3   3 13584.2 1345.94  15
  -4   3   3 15503.7 1354.91  15
   4   3  -2 112525. 3875.88  14
   4   3  -2 114052. 3653.85   3
   4  -3  -2 113053. 3029.07   3
  -4  -3   2 112081. 3621.28   1
  -4   3   2 115206. 3901.63  21
  -4   3   2 113749. 4035.85  17
   4  -3  -2 115302. 3526.15  16
  -4  -3   2 120509. 3804.18  15
  -4   3   2 121259. 3394.03  15
   4   3  -1 6533.36 851.972  14
   4   3  -1 10474.1 1083.95   3
   4  -3  -1 9520.89 845.209   3
  -4  -3   1 10563.6 1081.10   1
  -4   3   1 10505.7 1179.27  21
  -4   3   1 10349.0 1241.04  17
   4   3  -1 10451.1 824.185   9
  -4   3   1 7583.01 768.447  15
  -4   3   1 9781.66 698.349   1
  -4   3   0 444236. 7574.22  21
  -4  -3   0 434998. 5891.92  20
  -4  -3   0 425381. 6666.08   1
   4   3   0 436941. 6547.51  16
  -4  -3   0 453518. 7166.47   8
  -4  -3  -1 361.983 245.558   1
  -4   3  -1-124.020 249.868  21
  -4   3  -1 155.955 155.708   9
   4   3   1 662.565 267.807  16
  -4  -3  -1 471.757 275.613   8
  -4   3  -1 385.603 185.440   8
  -4   3  -2 1302.72 513.816  21
  -4   3  -2 1426.74 539.145  18
   4   3   2 972.856 306.615  16
  -4  -3  -2 1186.50 438.413   8
  -4   3  -3 421.583 319.508  18
   4  -3   3 251.742 254.263   7
  -4   3  -3 389.309 336.397  22
  -4  -3  -3 307.783 259.357  10
  -4  -3  -3 325.210 256.307   8
  -4  -3  -4 1771.23 508.160  19
   4  -3   4 2252.45 578.337   7
  -4   3  -4 1674.90 582.993  22
  -4  -3  -4 1545.88 509.146  10
  -4   3  -4 2498.04 755.993  18
  -4   3  -5 12164.3 1548.85  18
   4  -3   5 11757.2 1365.26   7
  -4  -3  -5 12530.7 1411.33  19
  -4   3  -5 16802.9 1776.31  22
  -4   3  -5 12469.9 1545.58  11
  -4  -3  -5 12358.6 1450.97  10
   4  -3   6 19492.4 1837.64   7
  -4  -3  -6 25833.9 2142.20  19
   4   3   6 28126.3 2368.35  12
  -4   3  -6 28936.1 2437.34  22
  -4   3  -6 27287.7 2364.40  11
  -4  -3  -6 23773.7 2214.32  20
  -4  -3  -6 19317.0 1925.18  10
  -4  -3  -7 5814.47 1185.97  20
   4  -3   7 6698.25 1181.22   7
  -4   3  -7 6118.53 1217.89  22
   4   3   7 5808.10 1203.96  12
  -4   3  -7 6821.31 1240.06  11
  -4  -3  -7 6652.62 1160.29  19
  -4  -3  -7 5535.52 1098.51  10
   4   3   8 20649.7 2309.66  12
  -4   3  -8 20064.3 2270.64  22
  -4   3  -8 16966.5 2033.94  11
  -4  -3  -8 18687.0 2178.14  20
  -4  -3  -8 21466.9 2212.26  19
  -4  -3  -8 18382.9 2076.90  10
  -4   3  -9 2892.39 428.394  41
  -4   3  -9 2308.20 390.137  46
  -4  -3  -9 2299.91 387.656  36
  -4   3  -9 3627.88 1036.88  22
  -4   3  -9 2446.37 860.719  11
  -4  -3  -9 4581.60 1127.92  19
  -4  -3  -9 3760.05 993.804  10
  -4  -3 -10 63573.7 2061.19  36
   4  -3  10 64295.6 1984.22  52
  -4  -3 -10 65328.6 2052.44  43
  -4   3 -10 64253.5 2050.60  46
  -4   3 -10 61885.4 1966.08  41
  -4   3 -10 62367.0 1936.03  32
  -4   3 -10 62213.6 1947.00  31
  -4  -3 -10 60748.0 1910.01  30
   4  -3  11 2461.19 408.417  52
  -4  -3 -11 2125.95 387.321  43
  -4   3 -11 3553.68 504.777  36
  -4  -3 -11 3846.45 527.826  36
  -4   3 -11 3641.37 493.440  41
  -4   3 -11 3673.52 478.571  31
  -4   3 -11 3642.61 497.341  32
  -4  -3 -11 3264.09 459.313  30
  -4  -3 -12 2881.42 467.597  36
   4  -3  12 3770.79 500.049  52
  -4   3 -12 3418.32 477.302  41
  -4   3 -12 3559.51 498.121  36
  -4   3 -12 3017.25 441.166  31
  -4  -3 -12 3254.02 465.871  30
  -4  -3 -13 6327.66 641.518  36
   4  -3  13 6526.56 615.165  52
  -4   3 -13 6242.60 624.374  36
  -4   3 -13 6311.12 605.499  31
  -4  -3 -13 6003.56 605.808  30
  -4   3 -14 25.4188 141.787  36
  -4  -3 -14 341.706 177.268  36
  -4   3 -14 336.195 167.607  31
  -4  -3 -14 248.938 145.531  30
  -4  -3 -15 101.423 111.644  36
  -4   3 -15 74.1634 90.6749  36
  -4   3 -15 167.632 117.475  31
  -4  -3 -15 204.803 125.715  30
  -4  -3 -16-33.8577 76.7414  30
  -4   3 -16 63.4457 71.6735  30
  -4   4  16 14.0591 103.325  38
  -4   4  16 82.5310 108.367  23
   4  -4 -15-98.9261 86.9042  55
  -4  -4  15 74.2770 104.189  39
  -4   4  15 13.1704 112.863  45
  -4   4  15-113.309 161.380  38
   4  -4 -15-172.957 130.284  27
   4   4 -15 34.8744 74.9498  27
  -4   4  15-77.5049 152.393  23
  -4   4  15-56.7576 124.294  29
  -4   4  14 5429.65 573.415  38
   4  -4 -14 4296.98 471.000  55
  -4   4  14 4697.60 535.570  45
  -4  -4  14 4432.46 489.170  39
   4  -4 -14 4282.90 514.365  27
  -4   4  14 4106.50 512.859  23
   4   4 -14 3018.94 399.199  31
  -4   4  14 5040.83 558.429  29
  -4  -4  13 15632.8 963.143  39
  -4   4  13 17081.6 1051.18  38
   4  -4 -13 16480.5 996.844  55
  -4   4  13 16964.6 1078.02  29
   4  -4 -13 17254.1 1074.48  27
  -4   4  13 16393.9 1045.93  23
   4   4 -13 16267.3 968.445  31
  -4  -4  12 1594.72 335.269  39
   4  -4 -12 803.558 245.896  55
  -4   4  12 1045.79 288.721  38
   4  -4 -12 1151.06 298.448  27
   4   4 -12 656.492 231.061  31
  -4   4  12 816.302 279.137  23
  -4   4  12 1031.99 284.937  29
  -4   4  11 119.073 146.675  38
  -4  -4  11 23.1802 147.286  39
   4  -4 -11 65.7633 142.133  55
   4  -4 -11 42.0883 133.031  27
  -4   4  11 144.693 166.954  23
   4   4 -11 282.446 154.970  31
  -4   4  11-88.4305 173.782  29
   4  -4 -10 45.1099 127.547  55
  -4   4  10 19.0795 174.421  38
  -4  -4  10 191.962 179.905  39
   4  -4 -10 281.085 179.506  27
  -4   4  10-125.688 167.413  23
  -4   4  10 427.244 227.340  29
   4  -4  -9 10721.9 810.124  55
  -4  -4   9 10333.9 782.398  39
  -4   4   9 11875.9 877.255  38
   4  -4  -9 11877.2 873.728  27
  -4  -4   9 11373.5 1723.33  15
  -4  -4   8 8812.93 1475.62  15
  -4   4   8 8988.92 1556.34  12
  -4   4   8 12417.8 2085.30   6
  -4  -4   8 8101.05 1436.58   1
   4   4  -8 6703.00 1293.62   5
   4   4  -8 7836.66 1408.86   2
  -4  -4   7 4837.37 1010.27  15
  -4   4   7 6570.02 1278.16  12
  -4  -4   7 3913.17 966.219   1
   4   4  -7 3564.69 903.439   2
   4   4  -7 6317.54 1230.47   5
  -4  -4   6 3600.61 861.451  15
  -4   4   6 5653.48 1150.27  12
  -4   4   6 3959.18 934.818  21
  -4  -4   6 3723.63 844.945   1
   4   4  -6 2910.02 774.004   2
   4   4  -6 2953.86 784.095   5
  -4   4   6 4207.93 925.046  17
  -4  -4   5 1798.43 573.090  15
  -4   4   5 720.728 430.989  12
  -4   4   5 3002.85 790.171  21
   4   4  -5 817.043 391.979   2
   4   4  -5 1580.61 543.395   5
  -4  -4   5 1361.87 507.818   1
  -4   4   5 1808.37 639.235  17
  -4  -4   4 30279.0 1870.56  13
  -4   4   4 50997.1 2901.17  12
  -4  -4   4 44078.1 2664.50   1
   4   4  -4 30750.2 2286.02  22
  -4   4   4 51367.5 3002.94  21
   4   4  -4 44949.9 2757.20   5
  -4   4   4 50561.3 3050.32  17
  -4  -4   4 49130.0 2763.78  15
   4   4  -3 9424.77 1332.37  14
  -4  -4   3 9187.49 1033.69  13
   4   4  -3 11073.8 1250.56   3
  -4  -4   3 10043.7 1225.10   1
   4   4  -3 7892.59 1075.97  22
   4   4  -3 9944.55 1238.72   5
  -4   4   3 11937.9 1411.47  21
  -4   4   3 9614.93 1315.62  17
  -4  -4   3 11117.4 1259.92  15
  -4   4   3 12253.4 1214.52  15
   4   4  -2 156215. 4917.37  14
   4   4  -2 154411. 4392.30   3
  -4  -4   2 142315. 4354.32   1
  -4   4   2 151782. 4849.72  21
  -4   4   2 148180. 5040.18  17
  -4   4   2 154939. 3794.52  15
   4   4  -1 125638. 4110.92  14
   4   4  -1 125385. 3822.38   3
   4  -4  -1 122935. 3240.20  13
  -4   4   1 122298. 4278.42  21
  -4  -4   1 110713. 3730.20   1
  -4  -4   1 123253. 2989.50  20
   4   4  -1 130456. 3480.96   9
  -4   4   1 115518. 4447.20  17
  -4  -4   1 121661. 3920.95   8
   4   4   0 478.365 275.156  14
  -4  -4   0 338.212 200.306  20
   4  -4   0 273.510 152.106   3
  -4  -4   0 119.745 214.233   1
  -4   4   0 218.171 378.265  21
   4   4   0 244.948 221.745  16
  -4   4   0 546.787 273.729   9
  -4  -4   0 245.490 220.581   8
  -4  -4  -1 662.026 277.576   1
   4   4   1 724.437 323.530  16
  -4  -4  -1 1033.63 347.713  20
  -4   4  -1 790.283 348.510  21
  -4   4  -1 1292.42 422.271   9
  -4  -4  -1 1372.01 439.533   8
   4   4   2 76603.5 2542.22  16
   4  -4   2 77933.3 3294.00   7
  -4   4  -2 73295.1 3391.93  21
  -4  -4  -2 70871.5 3011.51  20
  -4   4  -2 76699.8 3566.98  18
  -4  -4  -2 75170.4 3212.45   8
  -4  -4  -3 4361.49 824.129  20
  -4   4  -3 4619.44 737.205  14
   4  -4   3 4107.67 802.492   7
  -4   4  -3 3420.92 758.595  22
  -4   4  -3 4470.80 930.156  18
  -4  -4  -4 1911.68 596.152  20
   4  -4   4 1692.12 523.601   7
  -4   4  -4 855.625 490.409  22
  -4   4  -4 1140.69 514.609  18
   4  -4   5 16881.2 1752.65   7
  -4  -4  -5 21524.6 1945.21  19
  -4   4  -5 21828.5 2186.18  22
  -4  -4  -5 18853.2 1903.31  20
  -4   4  -5 20594.3 2103.63  18
  -4  -4  -6 1495.72 620.709  20
   4  -4   6 2926.11 761.529   7
  -4  -4  -6 4343.30 917.426  19
  -4   4  -6 2796.49 891.829  22
   4   4   6 3485.64 920.418  12
  -4   4  -6 1490.01 595.626  11
  -4  -4  -6 2137.20 649.366  10
  -4   4  -6 1980.30 726.805  18
  -4  -4  -7 15230.1 1827.20  10
  -4  -4  -7 26349.3 2409.85  19
   4  -4   7 25543.1 2408.00   7
   4   4   7 28607.6 2646.02  12
  -4   4  -7 24021.9 2471.90  22
  -4   4  -7 15831.8 1935.60  11
  -4  -4  -7 27463.0 2590.75  20
  -4   4  -8-129.326 363.508  22
   4   4   8-176.518 379.574  12
  -4   4  -8 1855.17 731.468  11
  -4  -4  -8 977.316 565.848  20
  -4  -4  -8 1404.92 649.109  19
  -4  -4  -8 301.829 321.426  10
  -4  -4  -9 1822.75 356.281  43
  -4  -4  -9 2056.26 384.351  36
   4  -4   9 2025.52 373.880  52
  -4   4  -9 2271.33 393.810  37
  -4   4  -9 2292.53 399.746  41
  -4   4  -9 2338.65 411.332  46
  -4   4  -9 2125.70 373.984  32
  -4  -4  -9 1921.51 353.971  30
  -4   4 -10 16606.4 1043.03  41
   4  -4  10 14573.9 966.798  52
  -4   4 -10 17194.4 1080.71  46
  -4  -4 -10 17751.0 1109.96  36
  -4   4 -10 16606.1 1021.81  32
  -4   4 -10 15424.3 1002.37  31
  -4  -4 -10 17351.2 1038.53  30
  -4   4 -11 8385.98 745.448  41
  -4  -4 -11 8364.14 764.314  36
   4  -4  11 7010.10 680.404  52
  -4   4 -11 7521.71 718.194  36
  -4   4 -11 8556.46 747.407  31
  -4   4 -11 8360.29 726.776  32
  -4  -4 -11 8269.21 730.501  30
  -4   4 -12 6141.09 630.999  41
  -4  -4 -12 5620.57 620.143  36
   4  -4  12 4983.91 566.854  52
  -4   4 -12 5854.85 622.759  36
  -4   4 -12 5976.13 614.594  31
  -4  -4 -12 6643.92 652.793  30
  -4  -4 -13 1615.55 331.349  36
  -4   4 -13 1259.18 291.835  36
   4  -4  13 1362.96 308.324  52
  -4   4 -13 1212.52 267.784  31
  -4  -4 -13 1429.20 299.639  30
  -4   4 -14 1373.95 282.432  36
  -4  -4 -14 1335.46 282.501  36
   4  -4  14 1082.05 241.758  52
  -4   4 -14 1598.76 285.162  31
  -4  -4 -14 1593.32 284.856  30
  -4  -4 -15 1312.32 250.586  36
  -4   4 -15 906.134 201.125  36
  -4   4 -15 1610.50 256.486  31
  -4  -4 -15 1596.76 252.393  30
  -4   5  15 203.739 144.655  45
  -4  -5  15 80.1996 92.5444  39
  -4   5  15 185.903 134.076  38
   4   5 -15 170.558 98.7319  27
  -4   5  15 84.3628 123.737  23
  -4   5  15-82.9913 124.134  29
   4  -5 -14 239.706 125.630  55
  -4  -5  14-92.0655 134.922  39
  -4   5  14 97.5338 130.017  45
  -4   5  14-1.92912 141.868  38
  -4   5  14 262.076 200.695  23
   4   5 -14 90.1017 105.022  31
  -4   5  14 115.505 177.871  29
  -4   5  13 13015.7 907.276  38
   4  -5 -13 14843.8 910.051  55
  -4  -5  13 13013.2 864.112  39
   4  -5 -13 13551.2 924.963  27
  -4   5  13 13771.8 951.434  23
  -4   5  13 13783.5 977.142  29
  -4   5  12 4814.48 578.202  38
   4  -5 -12 5030.28 572.803  55
  -4  -5  12 4163.61 517.307  39
   4  -5 -12 4386.72 563.103  27
  -4   5  12 3508.51 521.206  23
  -4   5  12 4406.53 590.366  29
  -4   5  11 5902.38 663.911  38
   4  -5 -11 6024.63 636.496  55
  -4  -5  11 5711.73 620.355  39
   4  -5 -11 6697.25 698.873  27
  -4   5  11 6131.37 691.866  23
  -4   5  11 5783.77 691.029  29
   4  -5 -10 2845.09 440.191  55
  -4   5  10 3466.41 509.801  38
  -4  -5  10 2702.42 431.132  39
   4  -5 -10 3454.94 500.401  27
  -4   5  10 2387.97 431.889  23
  -4   5  10 3282.63 521.595  29
  -4  -5   9 1743.54 363.513  39
   4  -5  -9 2384.53 398.817  55
  -4   5   9 1868.54 386.685  38
   4  -5  -9 2090.34 377.983  27
  -4   5   9 2179.95 421.991  23
  -4   5   8 14823.6 2130.59  12
  -4   5   8 11362.2 1777.00  21
   4   5  -8 12844.7 1861.94   5
   4   5  -8 12124.5 1789.37   2
  -4  -5   8 12022.0 1766.53   1
  -4   5   7 6498.19 1319.01  12
  -4   5   7 7311.96 1446.43  21
   4   5  -7 4847.32 1197.50   5
   4   5  -7 5958.98 1165.81   2
  -4  -5   7 4867.42 1110.81   1
  -4   5   6 41909.9 3107.01  12
  -4  -5   6 46750.2 3170.77   1
  -4   5   6 53727.9 3572.62  21
   4   5  -6 46138.7 3275.84   5
  -4   5   6 55923.6 3711.95  17
  -4  -5   6 51499.5 3206.76  15
  -4  -5   5 10008.3 1413.74   1
  -4   5   5 7691.80 1277.30  12
  -4   5   5 10777.0 1557.90  21
   4   5  -5 11650.1 1581.67   5
   4   5  -5 6945.69 1136.45   2
  -4   5   5 13385.7 1769.89  17
  -4  -5   5 12127.3 1503.55  15
   4   5  -4 2255.64 680.801   5
  -4  -5   4 1139.53 419.339  13
  -4  -5   4 2622.67 684.222   1
  -4   5   4 1858.66 600.302  12
  -4   5   4 2148.52 744.898  21
  -4   5   4 2657.69 830.842  17
  -4  -5   4 3694.75 809.459  15
   4   5  -3 6175.02 1156.82  14
  -4  -5   3 5478.06 876.984  13
  -4  -5   3 8245.11 1176.73   1
  -4   5   3 8779.10 1292.43  21
   4   5  -3 8689.59 1248.29   5
  -4   5   3 8711.54 1392.94  17
   4   5  -2 100572. 4281.70  14
  -4  -5   2 99818.9 3787.92  13
   4   5  -2 124464. 4087.83   3
   4   5  -2 121095. 4408.34   5
  -4   5   2 124728. 4742.08  21
  -4  -5   2 118767. 4239.12   1
  -4   5   2 127058. 5081.95  17
  -4  -5   2 127695. 4301.28   8
   4   5  -1 35203.8 2363.64  14
   4  -5  -1 31463.0 1847.92  13
   4   5  -1 30060.1 1949.78   3
  -4  -5   1 31552.1 2136.25   1
  -4   5   1 30922.5 2331.99  21
  -4   5   1 31133.5 2531.41  17
  -4  -5   1 30815.4 2091.46   8
   4   5   0 202114. 4962.10   3
   4  -5   0 202912. 5009.32  13
  -4   5   0 203828. 5907.94  21
  -4  -5   0 208459. 4746.14  20
  -4  -5   0 184835. 5124.75   1
  -4   5   0 218829. 5384.86   9
  -4   5   0 195831. 6309.48  17
  -4  -5   0 205145. 5368.22   8
  -4  -5  -1 233.457 190.824  20
   4  -5   1 288.650 315.979   7
  -4   5  -1 36.1960 317.745  21
  -4   5  -1 203.397 238.792   9
   4   5   1 389.807 218.460  16
  -4  -5  -1-11.9080 198.479   8
   4  -5   2 27723.0 2122.88   7
  -4   5  -2 26819.2 2191.30  21
  -4  -5  -2 24465.3 1881.38  20
  -4   5  -2 23999.2 1968.13   9
  -4  -5  -2 25124.3 1958.31   8
  -4  -5  -3 172.327 182.276  20
   4  -5   3 231.122 296.708   7
  -4   5  -3 11.1354 343.225  18
  -4  -5  -4 5833.23 1083.05  20
   4  -5   4 5815.94 1105.41   7
  -4   5  -4 5724.29 1175.68  22
  -4   5  -4 6083.59 1205.89  18
  -4  -5  -5 2283.26 704.345  20
   4  -5   5 2386.68 719.779   7
  -4   5  -5 2122.48 813.815  22
   4   5   5 1025.72 505.304  12
  -4   5  -5 1835.84 801.614  18
  -4   5  -6 3451.98 915.008  11
   4  -5   6 6708.93 1274.28   7
  -4  -5  -6 6418.09 1243.17  20
  -4   5  -6 5996.45 1304.30  22
   4   5   6 5703.55 1214.13  12
  -4  -5  -6 6083.58 1145.18  19
  -4   5  -6 4056.96 1046.97  18
   4  -5   7 502.620 376.251   7
  -4  -5  -7-2.38022 284.971  20
  -4   5  -7 1066.60 567.934  22
   4   5   7 1221.56 689.518  12
  -4   5  -7-403.185 395.523  11
  -4  -5  -7 209.647 286.166  19
  -4  -5  -8 18832.9 1099.58  43
  -4   5  -8 19110.9 1132.82  44
  -4   5  -8 20015.4 1133.44  46
  -4   5  -8 18583.9 1099.95  53
  -4  -5  -8 19688.5 1111.94  36
  -4   5  -8 18886.7 1092.96  54
  -4   5  -8 18212.0 1113.31  37
   4  -5   8 19834.3 1088.83  52
   4  -5   8 20083.0 2327.85   7
  -4   5  -8 19305.4 2464.98  22
  -4   5  -8 16976.6 2145.67  11
  -4   5  -8 17322.0 1026.51  32
  -4   5  -9 218.346 155.572  41
  -4  -5  -9 204.420 151.883  36
  -4   5  -9 113.812 138.512  46
  -4   5  -9-222.769 169.692  44
   4  -5   9 177.776 163.350  52
  -4   5  -9-22.2716 126.360  37
  -4   5  -9 49.7062 122.817  32
  -4  -5  -9 401.464 189.844  30
  -4  -5 -10 19588.4 1165.35  36
   4  -5  10 19689.9 1142.13  52
  -4   5 -10 20751.1 1199.84  46
  -4   5 -10 17585.2 1087.86  41
  -4   5 -10 18428.0 1086.44  32
  -4   5 -10 18209.7 1104.01  31
  -4  -5 -10 19240.1 1099.11  30
  -4  -5 -11 104.750 185.230  36
  -4   5 -11 144.155 166.071  46
   4  -5  11-62.6806 154.102  52
  -4   5 -11-24.8710 133.481  41
  -4   5 -11 279.514 171.063  32
  -4  -5 -11 218.966 148.797  30
  -4   5 -11 76.5275 153.241  31
  -4  -5 -12 4364.14 548.889  36
  -4   5 -12 3996.09 507.770  41
  -4   5 -12 3496.40 478.548  36
   4  -5  12 4538.45 546.429  52
  -4   5 -12 4407.11 524.476  32
  -4   5 -12 3790.99 487.545  31
  -4  -5 -12 4558.29 534.266  30
  -4  -5 -13 2190.28 386.795  36
  -4   5 -13 2001.82 358.955  36
   4  -5  13 2442.81 386.925  52
  -4   5 -13 1920.59 349.537  31
  -4  -5 -13 1734.73 317.880  30
  -4  -5 -14 1733.40 312.297  36
  -4   5 -14 1500.83 277.060  36
   4  -5  14 1529.16 281.092  52
  -4   5 -14 1523.75 279.871  31
  -4  -5 -14 1650.22 283.408  30
   4  -5  15-66.7985 88.7738  52
  -4   5 -15-160.251 101.305  36
  -4   5 -15-140.914 102.288  31
  -4  -5 -15-59.2821 85.4665  30
  -4   6  15 721.185 183.133  38
  -4   6  15 766.592 204.533  45
  -4  -6  15 510.332 154.573  39
  -4   6  15 761.097 190.286  23
  -4   6  15 507.329 182.060  29
  -4  -6  14-3.55035 112.587  39
  -4   6  14 83.4420 148.212  45
  -4   6  14-137.470 146.750  38
  -4   6  14 174.280 143.293  23
  -4   6  14-69.0196 152.762  29
   4  -6 -13 4613.92 485.765  55
  -4  -6  13 4469.58 505.548  39
  -4   6  13 4891.21 565.893  45
  -4   6  13 4463.27 527.417  38
  -4   6  13 4962.15 565.079  23
  -4   6  13 4423.67 547.030  29
  -4   6  12 126.250 194.518  38
  -4  -6  12 3.19722 135.575  39
   4  -6 -12 174.915 135.376  55
  -4   6  12 5.59387 192.287  23
   4  -6 -12-27.5762 73.8124  30
  -4   6  12 189.518 220.226  29
  -4  -6  11 2246.44 397.729  39
  -4   6  11 2046.83 401.877  38
   4  -6 -11 2023.26 371.282  55
   4  -6 -11 2457.97 424.663  27
  -4   6  11 1899.09 390.769  23
   4  -6 -11 1812.62 354.324  30
  -4   6  11 2383.01 456.789  29
  -4  -6  10 1693.46 363.983  39
   4  -6 -10 1471.12 312.946  55
  -4   6  10 1116.78 303.631  38
   4  -6 -10 1341.22 326.293  27
  -4   6  10 1105.22 298.469  23
   4  -6 -10 2286.20 388.724  30
  -4   6  10 1758.13 434.131  29
  -4  -6   9 9214.41 762.380  39
  -4   6   9 6506.48 677.118  38
   4  -6  -9 9205.22 773.961  55
   4  -6  -9 8759.18 772.241  27
  -4   6   9 5360.78 632.466  23
   4  -6  -8 2810.58 414.729  55
  -4   6   8 3658.36 501.285  38
  -4  -6   8 3993.12 514.687  39
   4  -6  -8 4165.42 528.936  27
  -4   6   8 3843.68 515.677  23
   4  -6  -8 3766.09 478.461  28
  -4  -6   7 2107.74 714.042   1
  -4   6   7 1281.93 595.114  12
  -4   6   7 550.025 524.062  21
   4   6  -7 607.517 478.545   5
  -4   6   7 1543.70 813.243  17
  -4   6   6 47363.7 3415.46  12
  -4  -6   6 40981.0 3105.64   1
  -4   6   6 45248.6 3507.11  21
   4   6  -6 39412.7 3211.18   5
  -4   6   6 43625.1 3544.14  17
  -4   6   5 66182.9 3758.85  12
  -4  -6   5 52731.2 3365.30   1
  -4   6   5 62713.9 3970.74  21
   4   6  -5 62223.2 3526.99   2
   4   6  -5 54172.1 3592.87   5
  -4   6   5 65778.3 4226.38  17
   4   6  -4 20737.6 2356.84  14
  -4  -6   4 26156.7 2180.07  13
  -4  -6   4 26618.8 2286.40   1
   4   6  -4 29808.5 2299.23   2
  -4   6   4 29124.9 2622.86  21
   4   6  -4 30592.5 2579.67   5
  -4   6   4 34027.3 2978.35  17
  -4  -6   4 32912.4 2412.91   8
   4   6  -3 14722.3 1903.59  14
  -4  -6   3 14054.5 1571.43  13
  -4   6   3 23797.2 2287.12  21
   4   6  -3 21111.5 2047.07   5
  -4  -6   3 20644.7 1947.86   1
  -4   6   3 24237.3 2457.53  17
  -4  -6   3 23739.7 1981.19   8
   4   6  -2 1574.05 610.685  14
  -4  -6   2 1093.18 461.120  13
  -4  -6   2 1667.03 539.938   1
  -4   6   2 2134.65 733.771  21
   4   6  -2 2101.34 635.625   5
   4   6  -2 2633.94 711.270   9
  -4   6   2 2045.79 740.850  17
  -4  -6   2 3110.71 692.706   8
   4   6  -1 1195.98 492.483  14
   4  -6  -1 1042.79 392.361  13
   4  -6  -1 670.637 374.306   7
  -4  -6   1 1079.12 404.493   8
  -4   6   1 1151.53 537.548  21
   4   6  -1 248.616 228.267   5
  -4   6   1 657.405 513.208  17
   4   6  -1 388.483 295.208   9
  -4  -6   1 438.113 291.039   1
  -4  -6   0 411.500 262.450   1
   4  -6   0 363.634 242.136  13
   4  -6   0 654.823 372.530   7
  -4   6   0 267.132 466.123  21
  -4  -6   0 781.988 368.655  20
  -4   6   0-276.196 429.271  17
  -4   6   0 792.229 384.041   9
   4   6   0-176.940 228.539   9
  -4  -6   0-493.410 291.581   8
   4  -6   1 45.4293 202.583  13
   4  -6   1 1154.03 474.873   7
  -4   6  -1 452.839 361.341  21
  -4  -6  -1 333.128 235.489  20
  -4   6  -1 878.400 515.422   9
  -4  -6  -1 303.750 321.628   8
  -4  -6  -2 388.096 263.930  20
   4  -6   2 307.942 266.499   7
  -4   6  -2-92.9599 319.012  21
  -4   6  -2 257.079 285.118   9
   4  -6   3 2033.33 658.932   7
  -4  -6  -3 2111.23 639.311  20
  -4   6  -3 2007.95 712.151  18
   4  -6   4 69154.0 3909.00   7
  -4   6  -4 64422.6 4169.03  22
  -4  -6  -4 62915.1 3579.25  20
  -4   6  -4 60451.9 3883.73  18
  -4  -6  -5 8293.76 1406.13  20
   4  -6   5 9881.82 1537.14   7
  -4   6  -5 7617.30 1535.94  22
   4   6   5 6269.61 1191.33  12
  -4   6  -5 7568.28 1449.16  18
   4  -6   6 29065.8 2751.65   7
   4   6   6 32348.9 2916.05  12
  -4   6  -6 26562.4 2873.52  22
  -4  -6  -6 26757.9 2600.65  20
  -4   6  -6 25794.2 2679.66  18
  -4  -6  -7 495.090 210.722  36
  -4   6  -7 150.513 198.908  54
  -4   6  -7 202.433 152.208  53
  -4   6  -7 50.8733 133.042  37
   4  -6   7 95.1404 120.956  52
   4  -6   7 232.171 300.481   7
  -4   6  -7 280.124 413.115  22
   4   6   7-192.595 363.882  12
  -4  -6  -8 4389.76 539.876  36
  -4   6  -8 3870.80 534.413  37
   4  -6   8 3384.17 464.265  52
  -4   6  -8 3223.77 461.812  54
  -4   6  -8 3944.68 537.668  44
  -4   6  -8 3813.58 526.574  46
  -4   6  -8 3586.64 502.586  53
  -4  -6  -8 3713.67 469.642  30
  -4   6  -9 11679.6 912.300  46
   4  -6   9 11285.6 860.555  52
   4  -6   9 12633.9 879.666  39
  -4  -6  -9 11130.2 875.246  36
  -4   6  -9 11827.4 910.190  41
  -4   6  -9 12630.9 961.957  37
  -4   6  -9 8018.87 760.830  44
  -4   6  -9 12137.9 897.806  32
  -4  -6  -9 11105.9 830.772  30
  -4   6 -10 423.228 222.098  46
   4  -6  10 929.781 284.469  52
  -4  -6 -10 734.747 269.039  36
  -4   6 -10 873.529 263.325  41
  -4   6 -10 761.849 257.574  37
  -4   6 -10 705.928 241.079  31
  -4   6 -10 1050.78 290.351  32
  -4  -6 -10 590.115 215.900  30
   4  -6  11 9088.52 770.391  52
  -4   6 -11 9195.90 795.510  46
  -4   6 -11 8533.90 751.399  41
  -4  -6 -11 8572.52 765.900  36
  -4   6 -11 8096.62 734.415  31
  -4   6 -11 8091.75 714.157  32
  -4  -6 -11 8951.77 747.188  30
  -4  -6 -12 6108.24 630.239  36
  -4   6 -12 6390.87 627.513  36
   4  -6  12 6360.16 631.768  52
  -4   6 -12 7098.44 666.282  41
  -4   6 -12 5301.53 561.292  32
  -4   6 -12 6600.93 634.270  31
  -4  -6 -12 5428.10 566.624  30
  -4   6 -13 4100.93 469.391  41
   4  -6  13 3741.03 456.754  52
  -4   6 -13 3132.37 418.997  36
  -4   6 -13 3486.86 437.877  31
  -4  -6 -13 3041.54 396.925  30
  -4   6 -14 2536.77 324.808  36
   4  -6  14 3106.93 372.361  52
  -4   6 -14 4247.84 433.272  31
  -4  -6 -14 4055.79 399.528  30
  -4   6 -15 2425.36 277.601  31
  -4   7  15 299.597 142.334  45
  -4   7  15 161.476 107.618  33
  -4   7  15-58.5949 125.881  29
  -4  -7  14 482.723 173.047  39
  -4   7  14 289.906 159.766  48
  -4   7  14 534.190 175.646  45
  -4   7  14 573.997 190.766  23
  -4   7  14 412.250 196.924  29
  -4   7  13 4187.84 509.455  45
  -4   7  13 4379.58 496.936  38
  -4  -7  13 4044.81 456.387  39
  -4   7  13 4841.81 534.946  23
  -4   7  13 5486.98 596.661  29
  -4  -7  12 1100.12 288.844  39
  -4   7  12 913.828 276.760  45
  -4   7  12 899.978 267.110  38
   4  -7 -12 840.515 210.885  55
  -4   7  12 1250.65 303.051  23
  -4   7  12 778.023 285.584  29
  -4   7  11 29835.9 1407.35  38
  -4  -7  11 27627.9 1285.03  39
   4  -7 -11 29915.3 1332.18  55
  -4   7  11 30997.8 1474.03  23
  -4   7  11 28942.4 1487.28  29
   4  -7 -11 31051.7 1351.73  30
  -4  -7  10 4824.65 559.655  39
  -4   7  10 3541.65 506.903  38
   4  -7 -10 5290.88 579.549  55
  -4   7  10 3094.10 480.611  23
   4  -7 -10 5258.26 580.980  30
  -4   7  10 5353.93 663.297  29
  -4  -7   9 11251.4 836.525  39
   4  -7  -9 11592.6 868.134  55
  -4   7   9 8169.39 761.112  38
  -4   7   9 7873.75 763.906  23
   4  -7  -9 12313.2 876.805  30
  -4   7   9 9147.55 870.881  29
   4  -7  -9 12218.2 874.013  28
  -4  -7   8 38972.1 1533.30  39
  -4   7   8 38476.3 1599.72  38
   4  -7  -8 38554.7 1560.08  55
  -4   7   8 42746.9 1717.75  23
   4  -7  -8 39039.6 1528.85  30
   4  -7  -8 41140.5 1624.29  28
   4  -7  -7 3108.35 442.243  55
  -4  -7   7 3045.10 434.643  39
  -4   7   7 3182.17 456.140  38
   4  -7  -7 2561.49 407.728  28
  -4  -7   6 869.203 460.245   1
  -4   7   6-180.697 429.742  17
  -4   7   5-233.745 317.319  21
  -4  -7   5 833.323 434.153   1
  -4   7   5 394.260 445.719  17
  -4  -7   4 6790.30 1221.71   1
   4   7  -4 6098.91 1354.43  14
  -4  -7   4 6678.30 1180.74  13
  -4   7   4 9159.64 1561.59  21
   4   7  -4 6852.08 1296.85   5
  -4   7   4 8753.44 1633.99  17
   4   7  -3 5517.37 1254.93  14
  -4  -7   3 6008.50 1123.55  13
   4  -7  -3 9104.55 1296.48   7
  -4  -7   3 6568.89 1145.24   1
  -4   7   3 10283.3 1632.18  21
   4   7  -3 9289.66 1440.16   5
  -4   7   3 9762.35 1717.85  17
  -4  -7   2 4140.26 936.680   1
   4   7  -2 4273.15 1049.54  14
   4  -7  -2 6550.49 1104.51   7
  -4   7   2 6451.75 1276.30  21
   4   7  -2 1967.36 656.505   5
  -4   7   2 6127.38 1380.86  17
   4   7  -1 303.120 336.227  14
  -4  -7   1 140.662 237.562   1
   4  -7  -1 195.244 236.679   7
  -4   7   1 679.887 460.768  21
   4   7  -1 434.788 304.864   5
  -4   7   1-287.178 472.058  17
  -4   7   1-489.871 353.770   9
   4  -7   0 4427.46 899.313  13
   4  -7   0 3306.34 832.583   7
  -4   7   0 3510.41 982.803  21
   4   7   0 2157.98 642.192   5
  -4   7   0 4053.12 1129.99  17
  -4   7   0 4527.97 973.038   9
   4   7   0 4953.65 967.992   9
  -4  -7   0 5276.85 947.355   8
   4  -7   1 1767.82 586.600  13
   4  -7   1 3803.92 894.168   7
  -4   7  -1 1425.93 570.557  21
  -4  -7  -1 2296.02 634.511  20
   4   7   1 2223.74 656.359   5
  -4   7  -1 3172.79 845.343   9
   4  -7   2 474.968 313.098  13
   4  -7   2 1143.16 563.830   7
  -4   7  -2 611.224 382.316  21
  -4  -7  -2 475.819 353.263  20
  -4   7  -2 1107.21 542.816   9
   4  -7   3 2890.61 805.622  13
   4  -7   3 4103.13 987.423   7
  -4   7  -3 3809.96 1020.67  18
  -4  -7  -3 4608.76 989.380  20
   4  -7   4 2087.47 777.614   7
  -4   7  -4 1670.71 743.986  22
  -4  -7  -4 1078.83 562.059  20
  -4   7  -4 877.591 682.086  18
   4  -7   5-139.201 337.354   7
  -4   7  -5 312.368 615.619  22
  -4  -7  -5-211.594 343.585  20
  -4   7  -5 1324.44 742.311  18
   4  -7   6 662.251 220.664  52
  -4  -7  -6 478.293 165.739  36
  -4   7  -6 584.480 219.672  53
  -4   7  -6 933.091 279.391  54
  -4   7  -6 311.356 196.682  44
  -4   7  -6 832.624 701.500  22
   4  -7   7 3659.29 480.991  52
  -4   7  -7 3821.55 561.473  37
  -4  -7  -7 3530.93 485.447  36
  -4   7  -7 4328.76 563.872  50
  -4   7  -7 4463.24 560.613  54
  -4   7  -7 3944.99 531.128  53
  -4   7  -7 3658.29 527.106  44
  -4  -7  -7 3438.94 436.847  30
  -4   7  -8 4051.35 555.302  53
  -4  -7  -8 4312.76 540.544  36
  -4   7  -8 4148.94 565.939  46
  -4   7  -8 4643.60 573.455  54
  -4   7  -8 3437.77 507.291  44
   4  -7   8 4627.64 552.478  52
  -4   7  -8 4096.63 574.121  37
  -4  -7  -8 4487.56 525.436  30
  -4   7  -9 5519.46 655.928  37
  -4  -7  -9 5036.35 593.326  36
  -4   7  -9 5732.76 657.548  46
   4  -7   9 5708.65 604.732  39
  -4   7  -9 4101.21 549.551  44
   4  -7   9 4997.78 581.103  52
  -4   7  -9 5458.92 614.648  32
  -4  -7  -9 5333.49 572.937  30
  -4   7 -10 396.677 210.897  41
  -4   7 -10-22.7556 170.135  37
   4  -7  10 340.105 184.095  39
  -4  -7 -10 221.943 166.035  36
  -4   7 -10 351.054 224.174  46
   4  -7  10 169.289 153.958  52
  -4   7 -10 278.591 195.764  31
  -4   7 -10 152.563 141.318  32
  -4  -7 -10 278.323 155.996  30
  -4   7 -11 10571.1 841.291  46
   4  -7  11 10891.2 828.060  52
  -4   7 -11 10775.6 830.889  41
  -4   7 -11 10814.1 813.059  32
  -4   7 -11 10741.7 832.894  31
  -4  -7 -11 10133.2 771.650  30
   4  -7  12 1204.89 275.640  52
  -4   7 -12 1358.78 297.273  36
  -4   7 -12 1122.95 283.642  41
  -4   7 -12 1088.80 259.797  32
  -4   7 -12 1062.90 271.955  31
  -4  -7 -12 1013.44 237.934  30
   4  -7  13-134.646 129.970  52
  -4   7 -13-141.419 119.170  36
  -4   7 -13-55.3146 128.360  41
  -4   7 -13-57.7258 129.130  31
  -4  -7 -13 270.485 137.871  30
   4  -7  14 209.940 138.280  52
  -4   7 -14 188.673 105.528  36
  -4   7 -14-108.317 124.154  31
  -4  -8  14 2522.46 295.622  39
  -4   8  14 2740.54 338.512  45
  -4   8  14 2405.91 309.623  48
  -4   8  14 2052.36 299.491  33
  -4   8  14 2549.97 311.439  23
  -4   8  14 2355.59 324.014  29
  -4  -8  13 631.848 213.510  39
  -4   8  13 630.558 208.142  45
  -4   8  13 1014.09 254.023  35
  -4   8  13 307.513 146.375  23
  -4   8  13 669.663 217.638  29
  -4  -8  12 85.0138 130.353  39
  -4   8  12 298.309 170.182  38
  -4   8  12 128.687 159.298  45
  -4   8  12-108.191 122.405  23
  -4   8  12 92.7668 151.380  29
   4  -8 -11 514.047 186.798  55
  -4  -8  11 169.695 187.564  39
  -4   8  11 182.124 163.235  45
  -4   8  11 163.417 176.016  38
  -4   8  11 227.178 165.267  23
  -4   8  11 336.511 220.666  29
  -4  -8  10 2044.99 376.736  39
   4  -8 -10 2537.31 404.373  55
  -4   8  10 2073.60 406.239  45
  -4   8  10 2468.54 415.771  38
  -4   8  10 1692.31 354.321  23
  -4   8  10 1899.08 408.626  29
  -4   8   9 5706.75 666.164  45
   4  -8  -9 7137.12 668.376  55
  -4   8   9 6883.78 682.096  38
  -4  -8   9 6375.44 636.269  39
  -4   8   9 7212.83 718.781  23
   4  -8  -9 7168.20 675.088  28
  -4   8   9 4908.24 634.682  29
   4  -8  -8 272.470 167.595  55
  -4   8   8 178.862 155.271  45
  -4  -8   8 300.637 213.054  39
  -4   8   8 80.6141 123.922  38
   4  -8  -8 575.397 219.093  28
  -4   8   8 106.943 158.730  29
  -4  -8   7 46581.9 1658.51  39
   4  -8  -7 47679.1 1725.39  55
  -4   8   7 47652.2 1915.75  29
   4  -8  -7 49099.4 1815.66  28
  -4  -8   6 7888.45 684.001  39
   4  -8  -6 7693.30 684.958  55
  -4   8   6 7556.26 725.720  45
  -4   8   6 7363.86 744.570  29
   4  -8  -6 7046.82 691.979  28
   4  -8  -5 27002.8 1250.45  55
  -4  -8   5 27049.1 1265.48  40
  -4  -8   5 28128.6 1243.72  39
   4  -8  -5 26143.2 1296.38  28
   4   8  -4 3411.80 1104.01  14
  -4  -8   4 3324.40 929.695  13
  -4   8   4 3555.03 1078.53  21
  -4  -8   4 4253.69 1037.19   1
   4   8  -4 4113.70 1070.97   5
  -4   8   4 5316.49 1395.98  17
   4   8  -3 12515.0 2013.68  14
  -4  -8   3 11707.2 1698.61  13
  -4   8   3 13304.9 1962.04  21
  -4  -8   3 12123.1 1667.52   1
   4   8  -3 11362.1 1715.34   5
  -4   8   3 15647.0 2299.16  17
   4   8  -2 29033.6 2904.90  14
   4  -8  -2 26508.1 2423.02   7
  -4   8   2 28109.6 2797.63  21
   4   8  -2 27896.0 2583.61   5
  -4   8   2 27116.7 2566.08   9
  -4   8   2 30101.4 3137.62  17
  -4  -8   2 23845.2 2296.57   1
   4   8  -1 6506.76 1329.46  14
   4  -8  -1 4940.70 1070.52   7
  -4   8   1 4300.31 1126.60  21
   4   8  -1 4984.89 1066.72   5
  -4   8   1 6382.42 1409.58  17
  -4   8   1 6781.56 1305.98   9
   4  -8   0-880.824 482.923  13
   4  -8   0 422.823 322.044   7
  -4   8   0 151.858 309.885  21
  -4   8   0 64.3000 475.366   9
   4  -8   1 17235.8 2057.25   7
   4  -8   1 19363.6 2073.31  13
  -4   8  -1 17293.1 2136.58  21
  -4   8  -1 19986.9 2288.65   9
   4  -8   2 4245.83 1005.88  13
   4  -8   2 5215.04 1139.10   7
  -4   8  -2 6053.24 1281.21  21
  -4   8  -2 3984.63 1114.94  18
  -4   8  -2 4483.49 1098.35   9
   4  -8   3 14466.4 1967.12   7
   4  -8   3 12121.3 1784.27  13
  -4  -8  -3 12124.8 1661.59  20
  -4   8  -3 15580.8 2202.27  18
   4  -8   4 9268.93 1627.50  13
  -4   8  -4 10940.1 2027.52  22
  -4  -8  -4 10987.6 1627.55  20
  -4   8  -5 52.3147 146.842  50
  -4   8  -5 261.535 175.705  53
  -4   8  -5 221.420 159.430  54
   4  -8   5-84.9008 113.052  40
   4  -8   5 258.566 147.071  52
  -4   8  -6 10.1851 137.949  53
   4  -8   6 144.978 132.647  52
  -4   8  -6 185.789 193.899  50
  -4   8  -6 63.0844 136.378  54
  -4   8  -6 473.813 213.775  44
  -4   8  -7 27052.9 1427.93  44
  -4   8  -7 36704.6 1588.21  54
  -4   8  -7 34424.1 1560.03  53
   4  -8   7 35756.5 1485.31  52
  -4   8  -7 28191.9 1437.20  50
  -4   8  -7 32959.0 1602.25  37
  -4   8  -8 435.215 218.538  44
  -4   8  -8 604.689 264.560  37
  -4   8  -8 549.225 252.032  53
   4  -8   8 662.749 245.551  52
  -4   8  -8 967.568 312.350  46
  -4   8  -8 853.169 270.161  54
  -4  -8  -8 628.735 219.138  30
   4  -8   9 12021.3 873.332  39
  -4   8  -9 11316.7 909.615  44
  -4   8  -9 15343.3 1059.12  46
   4  -8   9 15151.0 986.775  52
  -4   8  -9 15229.4 1067.05  37
  -4   8  -9 13943.8 969.334  32
  -4  -8  -9 14103.5 915.667  30
   4  -8  10 2284.74 399.309  52
   4  -8  10 2267.05 381.482  39
  -4   8 -10 2655.83 452.937  46
  -4   8 -10 2235.71 411.548  41
  -4   8 -10 1997.53 380.346  37
  -4   8 -10 2297.26 393.628  32
  -4   8 -10 2102.41 391.826  31
  -4  -8 -10 2057.76 350.175  30
   4  -8  11 1413.06 293.925  39
   4  -8  11 1259.83 305.624  52
  -4   8 -11 1489.70 323.290  41
  -4   8 -11 1219.60 306.904  46
  -4   8 -11 1232.45 285.803  32
  -4   8 -11 952.192 273.867  31
  -4   8 -12 152.499 106.701  36
  -4   8 -12-0.93219 125.679  41
   4  -8  12-148.752 135.031  52
  -4   8 -12 40.5756 123.712  31
   4  -8  13 1427.16 256.043  52
  -4   8 -13 1138.60 223.144  36
  -4   8 -13 1672.57 276.586  41
  -4   8 -13 1360.19 258.403  31
   4  -8  14 561.518 153.147  52
  -4   8 -14 490.770 134.947  31
  -4   9  13 2693.65 340.572  35
  -4  -9  13 2516.08 312.373  39
  -4   9  13 2661.20 345.208  45
  -4   9  13 2780.90 350.440  48
  -4   9  13 2389.04 321.074  33
  -4   9  13 2784.82 363.008  29
  -4   9  12 2229.87 368.481  35
  -4  -9  12 2030.59 326.042  39
  -4   9  12 2150.47 356.475  45
  -4   9  12 2040.80 342.079  33
  -4   9  12 1925.98 308.144  23
  -4   9  12 2354.55 384.728  29
  -4  -9  11-17.0404 148.331  39
  -4   9  11-195.710 172.286  45
  -4   9  11 38.7204 129.033  23
  -4   9  11-294.561 182.106  29
  -4   9  10 725.668 264.946  45
  -4  -9  10 281.300 189.646  39
  -4   9  10 201.586 204.916  29
   4  -9  -9 1292.72 281.796  55
  -4   9   9 1651.99 366.336  45
  -4  -9   9 1273.39 295.471  39
   4  -9  -9 1925.67 356.852  28
  -4   9   9 916.245 302.654  29
  -4  -9   8 52.9655 133.751  39
   4  -9  -8 74.4644 125.252  55
  -4   9   8-15.6469 128.170  45
   4  -9  -8-133.530 152.687  28
  -4   9   8 268.939 198.157  29
   4  -9  -7 2948.01 441.817  55
  -4  -9   7 3311.03 453.729  39
  -4   9   7 4276.93 559.760  45
   4  -9  -7 3005.60 462.538  28
  -4   9   7 3185.36 507.377  29
  -4  -9   6-160.824 200.142  39
   4  -9  -6-20.2002 126.112  28
  -4   9   6-145.460 158.808  33
  -4  -9   5-88.2298 119.382  40
  -4   9   5 130.392 153.700  33
   4  -9  -5 93.8401 106.784  28
  -4  -9   4 320.672 176.974  40
   4  -9  -4 1004.44 287.924  28
  -4  -9   3 146.334 140.387  40
   4  -9  -3-122.219 163.892  40
   4  -9  -3-38.6315 102.790  28
  -4  -9   2 2469.58 404.797  40
   4  -9  -2 2635.94 416.095  40
   4  -9  -2 1943.93 344.295  28
   4  -9  -1 9863.44 811.173  40
  -4  -9   1 8608.99 760.645  40
  -4   9   1 9947.52 1650.50   9
   4  -9  -1 9694.57 764.656  28
   4  -9   0 17309.6 1076.67  40
  -4  -9   0 17283.8 1063.29  40
   4   9   0 18440.0 2332.14  14
   4  -9   0 18986.1 2228.45   7
  -4   9   0 16140.0 2154.92   9
   4  -9   1 187.805 138.882  40
  -4  -9  -1 660.169 253.121  40
   4  -9   1-118.948 326.435  13
  -4  -9  -1 436.968 225.419  28
   4  -9   2 96.9472 114.678  40
  -4  -9  -2 277.744 197.951  40
  -4   9  -2 85.4903 138.927  26
  -4   9  -2 72.7931 137.673  24
  -4  -9  -2 223.422 166.795  28
  -4  -9  -3 553.434 215.744  40
  -4   9  -3 774.189 272.571  47
   4  -9   3 324.356 181.220  40
  -4   9  -3 425.776 198.262  26
  -4   9  -3 825.698 251.807  24
  -4  -9  -3 735.419 238.471  28
  -4   9  -4 600.058 274.040  47
   4  -9   4 403.644 188.544  40
  -4   9  -4 342.923 187.047  54
  -4   9  -4 319.650 206.034  50
  -4  -9  -4 295.178 181.150  28
  -4   9  -5 12680.7 946.783  53
  -4   9  -5 11299.3 869.603  54
   4  -9   5 15375.1 1004.52  40
   4  -9   5 17388.0 999.720  52
  -4   9  -5 20126.2 1211.48  50
  -4   9  -6 116.101 159.244  44
  -4   9  -6 185.305 139.115  54
   4  -9   6 114.922 128.439  40
  -4   9  -6 113.154 190.100  50
  -4   9  -6 62.7229 177.959  53
   4  -9   6-227.480 154.420  52
  -4   9  -7 229.023 166.887  53
  -4   9  -7 148.027 144.453  54
  -4   9  -7 10.4377 81.3745  44
   4  -9   7 409.433 175.010  52
  -4   9  -7 183.665 208.954  37
  -4   9  -8 673.297 247.089  46
   4  -9   8 996.880 278.897  39
  -4   9  -8 169.938 159.022  44
  -4   9  -8 732.042 254.979  53
  -4   9  -8 917.697 295.722  37
   4  -9   8 543.487 204.946  52
  -4   9  -9 5976.61 643.269  44
   4  -9   9 6019.55 606.450  52
  -4   9  -9 6863.01 705.298  46
  -4   9  -9 6109.17 676.298  37
   4  -9   9 7142.48 664.237  39
  -4   9  -9 5690.74 621.819  32
  -4   9 -10 587.540 248.088  41
  -4   9 -10 457.182 213.725  46
   4  -9  10 303.337 164.180  39
   4  -9  10 472.672 221.442  52
  -4   9 -10 594.281 220.270  37
  -4   9 -10 426.880 213.707  32
  -4   9 -10 945.127 286.228  31
   4  -9  11 1135.45 256.642  39
  -4   9 -11 1489.23 311.779  41
   4  -9  11 1665.38 308.806  52
  -4   9 -11 1298.48 289.763  46
  -4   9 -11 1383.83 292.327  32
  -4   9 -11 1735.03 326.505  31
   4  -9  12 2989.27 372.731  52
  -4   9 -12 1687.99 276.681  36
  -4   9 -12 2879.12 366.700  41
  -4   9 -12 2303.13 314.923  32
  -4   9 -12 2535.64 345.293  31
   4  -9  13 127.242 102.543  52
  -4   9 -13 164.987 116.435  31
  -4  10  12 311.959 159.739  48
  -4  10  12 289.500 161.096  45
  -4  10  12 267.488 163.602  35
  -4 -10  12 195.302 129.263  39
  -4  10  12 276.442 143.294  33
  -4  10  12 315.467 153.337  29
  -4  10  11-12.4027 161.842  48
  -4  10  11 261.157 154.726  45
  -4 -10  11 129.051 142.974  39
  -4  10  11 236.735 140.471  33
  -4  10  11 285.985 154.035  29
  -4  10  10 115.820 130.317  45
  -4 -10  10-8.59570 159.881  39
  -4  10  10 12.7101 121.389  29
  -4  10  10 66.1821 124.824  33
  -4 -10   9 80.4422 142.168  39
  -4  10   9 210.193 193.995  45
   4 -10  -9-11.8873 101.349  28
  -4  10   9-201.826 155.105  33
  -4  10   9-34.4990 204.715  29
  -4 -10   8 936.714 246.254  39
   4 -10  -8 1261.85 301.900  28
  -4  10   8 1575.21 338.146  33
  -4 -10   7 163.830 145.690  39
   4 -10  -7 200.223 157.196  28
  -4  10   7 163.814 157.202  33
  -4 -10   6 6050.19 593.262  39
   4 -10  -6 7771.79 744.253  28
  -4 -10   5 1582.88 323.806  40
   4 -10  -5 1758.70 360.761  28
  -4 -10   4 8699.08 759.254  40
   4 -10  -4 6462.40 677.816  28
  -4 -10   3 8050.31 741.413  40
   4 -10  -3 8871.69 792.602  40
   4 -10  -3 7589.13 726.886  28
   4 -10  -2 13145.1 976.890  40
  -4 -10   2 13105.3 949.124  40
   4 -10  -2 13826.9 964.291  28
   4 -10  -1 5162.25 624.171  40
  -4 -10   1 4084.43 548.776  40
   4 -10  -1 3349.50 473.961  28
   4 -10   0 3143.65 492.336  40
  -4 -10   0 2709.13 453.136  40
   4 -10   0 2159.51 389.502  28
  -4  10   0 2785.97 421.831  24
   4 -10   1 8231.23 776.044  40
  -4 -10  -1 8178.56 761.323  40
   4 -10   1 8512.65 732.508  28
   4 -10   2 6487.97 690.783  40
  -4 -10  -2 5767.09 636.558  40
  -4 -10  -2 5477.81 624.865  28
  -4  10  -3 24146.5 1442.27  47
   4 -10   3 24645.0 1307.96  40
  -4 -10  -3 22963.5 1268.64  28
  -4  10  -4 24322.6 1431.70  47
  -4  10  -4 15758.3 1058.31  53
   4 -10   4 16624.5 1068.33  40
  -4  10  -4 23880.6 1247.99  54
  -4  10  -4 25256.2 1363.19  50
   4 -10   5 417.137 176.696  40
  -4  10  -5 408.354 208.416  53
  -4  10  -5 807.801 284.574  50
  -4  10  -5 335.038 193.067  54
  -4  10  -6 11594.1 946.850  44
  -4  10  -6 11788.6 886.841  54
   4 -10   6 17163.0 994.351  52
   4 -10   6 18248.2 1078.59  40
  -4  10  -6 13568.8 982.709  53
  -4  10  -6 19630.3 1180.20  50
  -4  10  -6 15202.6 1124.94  37
   4 -10   7 2013.72 347.121  52
  -4  10  -7 2378.06 451.600  37
  -4  10  -7 1509.21 341.309  54
  -4  10  -7 1690.14 373.334  44
  -4  10  -7 1647.37 353.210  53
  -4  10  -8 689.982 220.761  53
   4 -10   8 948.155 247.575  52
  -4  10  -8 727.030 251.942  46
  -4  10  -8 939.756 267.152  44
   4 -10   8 877.591 274.897  39
  -4  10  -8 727.002 261.578  37
  -4  10  -9 13.6212 133.195  46
  -4  10  -9-189.794 200.464  37
   4 -10   9 9.20718 153.181  39
   4 -10   9 190.115 138.541  52
  -4  10  -9 85.6621 143.763  32
  -4  10  -9 27.9798 124.032  31
   4 -10  10 16.8933 145.696  39
  -4  10 -10-29.5743 126.836  46
  -4  10 -10 129.561 153.949  41
   4 -10  10 82.8172 115.886  52
  -4  10 -10-20.1891 141.707  32
  -4  10 -10 132.307 168.834  31
   4 -10  11 575.440 167.474  39
  -4  10 -11 882.615 225.747  41
   4 -10  11 1107.40 238.862  52
  -4  10 -11 1178.84 248.601  32
  -4  10 -11 544.527 185.167  31
  -4  10 -12 132.327 82.4948  36
   4 -10  12-8.47644 81.1429  52
  -4  10 -12-6.63655 83.6713  41
  -4  10 -12-41.3166 96.5074  31
  -4  10 -12 71.1402 101.851  32
  -4  11  11 615.737 237.272  35
  -4  11  11 510.399 181.651  48
  -4 -11  11 533.547 163.188  39
  -4  11  10 632.622 263.122  35
  -4  11  10 673.937 209.381  48
  -4 -11  10 611.184 178.516  39
  -4 -11   9 8490.43 619.697  39
  -4  11   9 7244.44 665.990  48
   4 -11  -9 9097.08 664.623  28
  -4  11   8 343.461 175.763  48
  -4 -11   8 132.071 143.480  39
   4 -11  -8 60.2288 116.354  28
  -4  11   7 113.326 170.354  48
  -4 -11   7 75.8617 139.234  39
   4 -11  -7 154.654 143.065  28
  -4  11   6 2471.19 439.223  48
   4 -11  -6 2732.15 440.539  28
   4 -11  -5 147.237 138.680  28
   4 -11  -4 626.469 231.907  40
  -4 -11   4 1201.31 301.040  40
   4 -11  -4 901.251 290.947  28
   4 -11  -3 8575.06 778.590  40
  -4 -11   3 8162.57 748.752  40
   4 -11  -3 8188.71 759.109  28
   4 -11  -2 16769.3 1111.37  40
  -4 -11   2 13555.5 969.281  40
   4 -11  -2 15434.8 1026.80  28
   4 -11  -1 657.504 267.576  40
  -4 -11   1 1009.69 291.098  40
   4 -11  -1 768.103 271.193  28
  -4 -11   0 1712.28 380.606  40
   4 -11   0 1355.28 333.543  40
   4 -11   0 1142.02 285.383  28
   4 -11   1 9804.57 851.319  40
  -4 -11  -1 10226.8 847.160  40
   4 -11   1 11727.0 864.306  28
   4 -11   2 3165.76 481.100  40
  -4  11  -3 67.8005 164.778  50
   4 -11   3 51.5940 143.049  40
  -4  11  -3-36.3038 213.593  47
  -4  11  -4 663.616 250.428  54
   4 -11   4 624.181 235.781  40
  -4  11  -4 289.205 196.798  50
  -4  11  -4 339.449 184.781  53
  -4  11  -5 459.874 261.736  44
   4 -11   5 285.818 160.637  40
  -4  11  -5 368.127 180.638  54
  -4  11  -5 243.923 200.753  53
  -4  11  -6-142.492 179.601  37
   4 -11   6 89.8325 97.5695  40
  -4  11  -6 2.16125 134.669  54
  -4  11  -6 220.469 171.680  44
  -4  11  -6 82.1315 120.978  53
  -4  11  -7 1139.41 331.475  37
  -4  11  -7 1075.23 273.448  53
  -4  11  -7 1274.27 326.054  44
  -4  11  -7 812.846 261.221  46
   4 -11   7 1156.65 301.795  39
   4 -11   8 114.855 153.753  52
  -4  11  -8 8.69168 160.206  46
  -4  11  -8 159.788 203.270  37
   4 -11   8 208.612 182.767  39
  -4  11  -8 272.476 154.396  44
  -4  11  -9 3649.47 465.218  41
  -4  11  -9 2514.60 390.320  37
  -4  11  -9 2640.74 387.650  46
   4 -11   9 3829.79 446.084  39
   4 -11   9 3586.36 394.253  52
  -4  11  -9 3603.12 443.101  32
  -4  11  -9 3395.97 425.896  31
   4 -11  10 3470.83 361.072  52
   4 -11  10 3479.86 385.307  39
  -4  11 -10 3487.32 398.088  46
  -4  11 -10 3918.47 425.087  41
  -4  11 -10 3234.81 381.533  31
  -4  11 -10 3899.04 410.583  32
   4 -11  11 698.597 158.971  39
   4 -11  11 681.500 156.562  52
  -4  11 -11 526.036 162.333  41
  -4  11 -11 505.684 149.884  32
  -4  11 -11 767.162 180.001  31
  -4 -12  10 288.048 120.331  39
  -4  12  10 230.283 155.629  35
  -4  12  10 226.182 125.413  49
  -4  12   9 67.3471 175.272  35
  -4  12   9-82.1408 122.375  48
  -4 -12   9 64.7992 92.6955  39
   4 -12  -9 153.903 112.698  28
  -4  12   8 461.733 236.258  35
  -4 -12   8 459.867 165.880  39
  -4  12   8 407.196 193.792  48
   4 -12  -8 714.720 209.683  28
  -4  12   7 115.034 199.633  35
   4 -12  -7 91.5069 135.566  28
  -4  12   6 442.293 225.898  35
   4 -12  -6 884.519 258.609  28
  -4  12   5 1565.10 379.102  35
  -4  12   5 889.292 234.447  49
   4 -12  -5 918.133 261.681  28
  -4  12   4 826.254 273.009  35
   4 -12  -4 639.205 218.805  40
   4 -12  -4 910.533 291.519  28
   4 -12  -3 10673.7 837.736  40
   4 -12  -3 11138.5 861.011  28
   4 -12  -2-155.695 161.275  40
   4 -12  -2 66.1387 157.867  28
   4 -12  -1 1183.64 310.051  40
   4 -12  -1 1636.06 344.403  28
   4 -12   0 2177.31 407.244  40
   4 -12   0 2652.02 422.580  28
   4 -12   1 15111.4 1029.28  40
   4 -12   1 16144.5 992.844  28
  -4  12  -2 1230.91 340.681  47
  -4  12  -2 1360.57 333.178  50
   4 -12   2 664.369 254.923  40
  -4  12  -3 10582.4 911.766  47
  -4  12  -3 12330.7 877.496  53
   4 -12   3 11667.9 880.467  40
   4 -12   4 1415.66 307.857  40
  -4  12  -4 1843.33 362.975  53
  -4  12  -5 5279.33 551.980  53
  -4  12  -5 5713.58 631.530  44
   4 -12   5 5075.42 550.626  40
  -4  12  -6 12.2580 173.578  37
   4 -12   6 163.233 127.618  40
   4 -12   6 132.510 184.721  39
  -4  12  -6 265.648 169.315  46
  -4  12  -6-85.9899 120.717  53
  -4  12  -6-83.5374 122.990  44
  -4  12  -7 133.189 127.934  46
  -4  12  -7 241.391 189.855  37
   4 -12   7-113.808 147.276  39
  -4  12  -7-21.1333 86.9993  44
   4 -12   8 152.229 152.355  39
  -4  12  -8 54.6970 112.675  46
  -4  12  -8-93.5812 145.943  37
  -4  12  -8 144.745 130.528  31
  -4  12  -8 37.6802 138.139  32
   4 -12   9 159.418 128.658  39
  -4  12  -9 169.301 130.891  46
  -4  12  -9 349.213 160.358  41
  -4  12  -9 254.627 141.523  37
  -4  12  -9 166.555 129.402  32
  -4  12  -9 290.357 126.529  31
  -4  12 -10 153.353 117.625  41
   4 -12  10 228.493 111.005  39
  -4  13   8 929.281 247.797  35
   4 -13  -8 805.087 183.535  28
  -4  13   7 1200.50 289.377  35
   4 -13  -7 1195.40 241.077  28
  -4  13   6 353.037 153.961  35
   4 -13  -6 148.324 123.415  28
  -4  13   5 163.695 136.638  35
   4 -13  -5 472.429 194.184  28
   4 -13  -4 579.505 204.402  28
   4 -13  -3 1372.99 297.491  40
   4 -13  -3 1948.75 356.043  28
   4 -13  -2 108.581 152.673  40
  -4  13   2 91.1066 125.190  42
   4 -13  -2-288.148 164.088  28
   4 -13  -1 2755.06 431.041  40
   4 -13  -1 3137.87 434.170  28
   4 -13   0 62.7901 134.225  40
   4 -13   0 206.610 145.272  28
  -4  13  -1 4126.28 567.730  47
   4 -13   1 4224.85 529.335  40
   4 -13   1 3935.26 456.960  28
   4 -13   2 912.848 240.656  40
  -4  13  -2 1207.38 307.896  47
   4 -13   3 11727.8 824.032  40
  -4  13  -4 759.130 226.673  44
   4 -13   4 827.266 236.020  40
   4 -13   5-31.3698 99.4326  40
  -4  13  -5 112.915 165.180  37
   4 -13   5 224.823 146.956  39
  -4  13  -5 44.5979 118.911  44
  -4  13  -6 35.2684 155.324  37
   4 -13   6 317.429 140.184  40
  -4  13  -6 215.114 143.922  46
   4 -13   6 209.493 141.382  39
  -4  13  -6 232.778 132.894  44
   4 -13   7 6040.55 490.425  39
  -4  13  -7 6109.20 531.200  37
  -4  13  -7 5681.84 461.944  31
  -4  13  -8 328.333 127.219  37
   4 -13   8 255.001 134.137  39
  -4  13  -8 274.533 144.286  41
  -4  13  -8 115.546 108.422  46
  -4  13  -8 466.165 156.880  32
  -4  13  -8 300.914 120.635  31
  -4  14   6 373.298 171.080  42
   4 -14  -6 240.829 125.392  28
  -4  14   5 62.7346 112.910  42
   4 -14  -5-53.7374 109.372  28
  -4  14   4 3019.80 372.546  42
   4 -14  -4 3293.23 397.861  28
   4 -14  -3 746.861 196.373  40
  -4  14   3 942.130 229.319  42
   4 -14  -3 301.224 147.955  28
   4 -14  -2 103.549 134.106  40
   4 -14  -2 368.410 168.041  28
   4 -14  -1 4.48390 105.696  40
  -4  14   1 334.234 188.831  47
   4 -14  -1 156.133 125.855  28
   4 -14   0-9.17162 124.899  40
  -4  14   0-21.2480 124.806  47
   4 -14   0 185.209 110.840  28
   4 -14   1-7.71818 117.431  40
  -4  14  -1-175.539 145.635  47
   4 -14   2 314.615 138.128  39
   4 -14   2 280.754 162.808  40
   4 -14   3 1002.91 231.291  40
   4 -14   3 760.915 198.082  39
  -4  14  -3 690.493 207.589  44
   4 -14   4 459.165 159.772  40
   4 -14   4 153.865 115.450  39
  -4  14  -4 40.4550 91.6217  46
  -4  14  -4 253.513 133.111  44
  -4  14  -4 519.513 196.464  37
  -4  14  -5-60.2667 99.5346  37
  -4  14  -5-7.01105 99.4560  46
   4 -14   5 95.7512 130.190  39
   4 -14   5-11.7927 77.9787  40
   4 -14   6 12.6131 95.9103  39
  -4  14  -6 32.9563 107.812  37
   4 -15  -2 1500.74 224.877  28
   4 -15  -1 508.797 156.925  40
   4 -15   0 5635.43 444.295  40
   4 -15   1 1318.21 225.408  40
   4 -15   2 3412.16 343.072  40
  -4  15  -2 3316.69 372.617  37
   5   0 -16 557.430 146.940  55
   5   0 -16 433.128 143.939  27
   5   0 -15-27.8358 109.347  55
  -5   0  15 3.15821 99.0983  38
   5   0 -15-10.9765 119.752  27
  -5   0  14 24912.4 1107.67  38
   5   0 -14 24560.9 1198.75  27
  -5   0  14 26390.9 1179.23  23
  -5   0  13-58.0118 146.425  38
   5   0 -13-16.7661 125.396  27
  -5   0  13 179.136 154.048  23
  -5   0  12 15559.7 1019.41  39
  -5   0  12 24483.1 1225.14  38
   5   0 -12 16354.7 1063.65  27
  -5   0  12 22213.6 1197.52  23
  -5   0  11 45.7844 123.527  39
  -5   0  11 121.241 175.763  38
  -5   0  11-33.3734 179.149  23
  -5   0  10 2956.55 457.132  39
  -5   0  10 3067.03 447.718  38
  -5   0  10 3408.96 482.081  23
  -5   0  10 2128.45 377.140  29
  -5   0   9-2.56832 236.486  15
  -5   0   9-380.122 338.977   1
  -5   0   9-516.344 418.154  12
   5   0  -9-1110.30 602.437   2
  -5   0   8 29136.8 2691.13  12
   5   0  -8 26328.5 2474.41   2
   5   0  -8 28520.6 2474.98  16
  -5   0   8 22103.8 2348.73   1
  -5   0   8 27358.0 2628.60  15
  -5   0   7-87.6939 390.846  15
  -5   0   7-510.004 415.598   1
   5   0  -7 26.8600 153.168   2
   5   0  -7 643.019 403.752  16
  -5   0   6 6747.32 1147.30   1
  -5   0   6 10940.4 1643.70   6
   5   0  -6 11285.1 1463.04   2
   5   0  -6 9856.85 1177.81   5
   5   0  -6 10516.0 1375.68  16
  -5   0   6 8599.66 1357.17  15
  -5   0   5 158.946 257.586  15
  -5   0   5-184.646 259.599   1
   5   0  -5 206.212 194.462   5
   5   0  -5-201.362 243.538  16
  -5   0   4 82572.3 3451.29   1
  -5   0   4 90708.9 4039.33   6
  -5   0   4 79043.4 2902.11  21
   5   0  -4 85909.0 3569.01  16
  -5   0   4 84364.8 3651.86  15
  -5   0   3-132.659 242.947  15
   5   0  -3 41.5382 158.788   3
  -5   0   3 198.996 204.590   1
  -5   0   3-307.017 293.226   6
  -5   0   3 44.7240 154.470  21
   5   0  -3 305.889 251.247  16
  -5   0   2 65113.7 2556.97   1
   5   0  -2 61293.3 2717.82   3
  -5   0   2 67556.5 2845.30   6
  -5   0   2 60722.7 2560.76  21
   5   0  -2 61914.7 2816.93  16
  -5   0   2 61627.3 2789.58  15
  -5   0   1-118.665 163.721   1
  -5   0   1 23.4475 109.126  11
   5   0  -1-263.329 260.167  16
  -5   0   1-110.650 226.858  15
  -5   0   0 34802.1 1655.43   1
  -5   0   0 33203.9 1942.13  11
  -5   0   0 37438.1 1906.27  10
   5   0   0 35197.9 2022.13  16
  -5   0  -1-196.903 203.650  11
  -5   0  -1 155.976 142.741   1
  -5   0  -1-152.315 182.327  10
  -5   0  -1 111.678 179.878  18
   5   0   1 516.230 326.873  16
  -5   0  -1-184.209 193.056   8
  -5   0  -2 2561.34 608.010  11
  -5   0  -2 2745.72 596.775  10
   5   0   2 2971.17 617.778  16
  -5   0  -2 2662.14 589.621   8
  -5   0  -3-227.148 271.514  11
  -5   0  -3 294.212 201.792   8
  -5   0  -4 90415.8 3997.37  11
  -5   0  -5-297.119 284.215  11
  -5   0  -6 701.149 427.652  11
  -5   0  -7-1415.47 602.718  11
   5   0   8 18623.7 2159.71  12
  -5   0  -8 16602.9 2078.06  11
  -5   0  -9 36.4406 150.395  36
   5   0   9 2580.67 913.721  12
  -5   0 -10 7908.44 728.708  36
  -5   0 -10 6363.28 634.282  43
  -5   0 -11 258.737 177.952  36
  -5   0 -11-184.474 136.985  43
  -5   0 -12 1154.76 304.057  36
  -5   0 -13-23.5107 119.487  36
  -5   0 -14 626.716 204.634  36
  -5   0 -14 793.595 219.950  30
  -5   0 -15-16.0847 92.2283  36
  -5   0 -15 73.8709 86.7810  30
  -5   0 -16 2104.31 259.489  36
   5  -1 -16-46.8589 75.2703  55
   5   1 -16 168.329 100.460  55
   5  -1 -16 188.345 119.369  27
   5   1 -16-64.5535 84.2071  27
   5   1 -15 269.232 145.469  55
   5  -1 -15 80.5149 107.033  55
  -5   1  15-30.2002 113.656  38
   5  -1 -15-36.3666 130.359  27
   5   1 -15 132.462 112.298  27
   5  -1 -14 190.787 144.969  55
  -5   1  14 243.131 182.545  38
   5  -1 -14-8.64110 129.257  27
   5   1 -14 54.9631 134.340  27
  -5   1  14-120.587 174.635  23
  -5  -1  13 94.3236 168.038  39
   5  -1 -13-128.450 143.069  55
  -5   1  13 171.448 171.429  38
   5  -1 -13 41.2537 152.296  27
   5   1 -13-50.2195 136.505  27
  -5   1  13-132.184 171.556  23
  -5   1  13 152.628 136.208  29
  -5   1  12 1720.15 364.999  38
  -5  -1  12 942.609 289.914  39
   5  -1 -12 1437.14 344.621  27
  -5  -1  12 1627.32 325.833  23
  -5   1  12 1326.62 331.786  23
  -5   1  12 1495.75 338.526  29
  -5   1  11 1836.33 370.135  38
  -5  -1  11 2054.85 393.378  39
   5  -1 -11 1953.50 388.397  27
  -5  -1  11 1965.08 366.749  23
  -5   1  11 2161.43 392.481  23
   5   1 -11 1467.80 314.220  31
  -5   1  11 2563.20 434.396  29
  -5   1  10 3212.47 483.997  39
  -5  -1  10 3231.33 480.629  39
  -5   1  10 4425.24 549.752  38
   5  -1 -10 3764.79 503.231  27
  -5   1  10 4006.68 514.276  23
  -5  -1  10 3762.50 485.223  23
   5   1 -10 3873.74 500.006  31
  -5   1  10 3470.31 505.162  29
  -5   1   9 911.675 578.489   1
  -5  -1   9 862.444 532.393  15
  -5   1   9 1093.19 616.202  12
  -5   1   9 843.248 622.801  15
  -5   1   8 7962.89 1438.89   1
  -5  -1   8 10100.3 1596.89   1
  -5  -1   8 8287.20 1488.85  15
  -5   1   8 8268.96 1504.17  15
  -5   1   8 8928.00 1536.93  12
  -5   1   8 11864.9 1980.13   6
   5   1  -8 9168.67 1518.95   2
   5  -1  -8 8785.89 1445.83   2
   5   1  -8 10174.5 1509.50  16
  -5  -1   7-221.218 311.886  15
  -5   1   7-1271.91 596.843  15
  -5  -1   7 585.284 422.122   1
  -5   1   7-102.753 264.222  12
  -5   1   7-156.451 424.463   6
   5   1  -7 200.690 313.301   2
   5  -1  -7-211.756 308.787   2
   5   1  -7 161.743 230.200   5
   5  -1  -7-448.131 291.695  16
   5   1  -7 668.594 417.272  16
  -5   1   7 345.264 337.573   1
  -5   1   6 2557.88 720.448   1
  -5  -1   6 2154.94 681.298  15
  -5  -1   6 3002.85 804.688   1
  -5   1   6 2273.78 692.302  12
  -5   1   6 1852.50 793.507   6
   5   1  -6 2467.42 709.771   2
   5  -1  -6 2383.60 665.037   2
   5   1  -6 2533.27 644.818   5
  -5   1   6 1713.41 658.972  15
   5  -1  -6 3186.85 731.542  16
   5   1  -6 2743.98 721.973  16
  -5  -1   5 33837.1 2424.81   1
  -5   1   5 34615.6 2707.29   6
  -5   1   5 34994.0 2191.91  21
   5   1  -5 35610.6 2285.25   5
   5  -1  -5 32831.1 2280.71  16
   5   1  -5 36197.8 2494.82  16
  -5   1   5 35935.5 2468.98   1
  -5  -1   5 34310.2 2506.04  15
  -5   1   5 36169.1 2545.48  15
  -5  -1   4 35.2328 210.983  15
  -5   1   4 574.362 335.777  15
  -5   1   4 6.50506 177.181   1
  -5   1   4 952.036 495.489   6
   5   1  -4 253.635 276.852   3
  -5  -1   4 399.205 241.757   1
  -5   1   4 267.977 241.219  21
   5  -1  -4 190.745 188.283   5
   5   1  -4 382.478 254.064   5
   5  -1  -4 445.560 270.515  16
   5   1  -4 273.180 300.857  16
  -5   1   3 13270.3 1250.35   1
  -5  -1   3 12924.7 1286.17   1
   5   1  -3 15321.0 1461.65   3
   5  -1  -3 13570.3 1310.22   3
  -5   1   3 14201.0 1493.16   6
  -5   1   3 12483.4 1253.10  21
   5  -1  -3 15795.2 1463.61  16
   5   1  -3 14208.4 1418.54  16
  -5  -1   3 13693.2 1416.76  15
  -5   1   3 14941.3 1430.80  15
  -5   1   2 358.049 271.864  15
   5   1  -2 497.072 280.492   3
   5  -1  -2 725.191 325.597   3
  -5   1   2 322.799 289.058   6
  -5   1   2 732.758 276.195   1
  -5   1   2 89.3636 202.278  21
  -5  -1   2 549.257 274.002   1
   5  -1  -2 250.239 192.847  16
   5   1  -2 819.305 396.120  16
  -5  -1   2 227.420 280.887  15
  -5   1   1 107242. 2848.57   1
  -5   1   1 100160. 3191.97   6
  -5  -1   1 102404. 3200.31   1
  -5   1   1 99110.4 3516.17  21
  -5  -1   1 101867. 2875.51  11
  -5   1   1 109310. 2908.89  10
  -5   1   1 105611. 3162.56  18
   5  -1  -1 103476. 3560.78  16
   5   1  -1 105558. 3570.63  16
  -5  -1   1 100567. 3527.32  15
  -5   1   1 100295. 3346.09  15
  -5   1   0 22475.7 1706.04  21
  -5   1   0 22816.3 1214.05   1
  -5  -1   0 20599.5 1442.78  11
  -5  -1   0 22307.1 1442.83   1
  -5  -1   0 24680.4 1627.57  10
  -5   1   0 22564.5 1419.67  10
  -5   1   0 20923.4 1491.84  18
   5  -1   0 23177.1 1674.28  16
   5   1   0 24267.1 1680.02  16
  -5  -1   0 22811.1 1662.46   8
  -5   1  -1 948.388 236.637   1
  -5  -1  -1 373.205 219.705   1
  -5  -1  -1 772.745 340.462  11
   5  -1   1 614.471 324.049  16
  -5  -1  -1 632.133 299.041  10
  -5   1  -1 788.927 330.481  18
   5   1   1 498.482 256.062  16
  -5  -1  -1 528.433 322.867   8
  -5   1  -1 752.921 306.945   8
  -5   1  -2 10251.4 1195.80  18
  -5  -1  -2 8776.36 1094.85  11
  -5   1  -2 9034.73 1165.99  11
  -5  -1  -2 8900.23 1067.11  10
   5   1   2 10283.5 1063.91  16
  -5   1  -2 10531.8 1079.38   8
  -5  -1  -2 10810.6 1179.73   8
  -5   1  -3 242.597 293.948  11
  -5  -1  -3-223.412 254.177  11
  -5   1  -3 173.859 167.452   8
  -5  -1  -3 55.9381 181.161  10
  -5   1  -3 193.887 230.683  18
  -5  -1  -3 338.981 233.955   8
  -5   1  -4-345.329 318.203  11
  -5  -1  -4 123.148 179.671  11
  -5  -1  -4 358.683 297.727  10
   5  -1   5 4427.93 776.451   7
  -5   1  -5 6902.55 987.144  22
  -5  -1  -5 6787.89 1154.18  11
  -5   1  -5 7328.21 1210.84  11
  -5  -1  -5 6699.05 1113.09  10
  -5   1  -6 2047.31 591.465  22
  -5  -1  -6 1086.47 521.640  11
  -5   1  -6 1433.41 590.470  11
  -5  -1  -6 1636.96 539.115  19
  -5  -1  -6 1194.85 520.125  10
  -5   1  -7 14764.9 1711.57  22
  -5   1  -7 10253.0 1572.45  11
  -5  -1  -7 9892.42 1501.50  10
   5  -1   8 1355.23 630.329  12
   5   1   8 383.294 351.506  12
  -5   1  -8 664.353 481.113  11
  -5  -1  -8 1527.14 671.940  10
  -5   1  -9 12218.1 886.177  36
  -5   1  -9 12257.0 838.541  41
  -5  -1  -9 13573.2 931.442  36
  -5  -1  -9 12957.2 897.519  43
   5  -1   9 12388.8 1805.74  12
  -5  -1 -10 607.289 237.200  36
  -5  -1 -10 323.369 189.033  43
  -5   1 -10 421.586 198.176  36
  -5   1 -10 479.224 179.629  43
  -5  -1 -11 1595.26 345.032  36
  -5   1 -11 1558.07 355.294  36
  -5  -1 -11 1754.19 345.961  43
  -5  -1 -12 1693.91 338.678  43
  -5  -1 -12 2042.07 386.766  36
  -5   1 -12 1639.45 342.870  36
  -5  -1 -12 1561.96 314.845  30
  -5  -1 -13 40.8131 136.658  36
  -5   1 -13 39.9303 146.147  36
  -5  -1 -13 367.405 164.156  30
  -5  -1 -14 863.492 238.949  36
  -5   1 -14 1112.68 268.517  36
  -5  -1 -14 603.673 204.134  30
  -5  -1 -15 131.393 109.418  36
  -5   1 -15 27.5070 105.282  36
  -5  -1 -15 156.622 121.982  30
  -5   1 -15-183.720 104.093  30
  -5   1 -16-108.862 91.8946  36
  -5  -1 -16 87.7049 77.5162  36
   5  -2 -16 558.718 150.940  55
   5   2 -16 453.610 140.621  55
   5   2 -16 403.318 124.397  27
   5  -2 -15 1637.43 284.110  55
  -5   2  15 1562.14 284.991  38
   5  -2 -15 1256.98 268.223  27
   5   2 -15 1009.72 212.648  27
  -5   2  14 100.853 170.496  38
   5  -2 -14 365.806 181.095  55
  -5  -2  14 120.112 98.8928  39
  -5   2  14 483.219 222.289  45
   5  -2 -14 261.675 160.373  27
   5   2 -14 171.915 131.850  27
  -5   2  14 418.902 196.888  23
  -5   2  14 7.46682 110.626  29
  -5   2  13 571.049 238.489  45
  -5  -2  13 847.378 271.651  39
   5  -2 -13 760.068 252.889  55
  -5   2  13 848.018 268.754  38
  -5   2  13 761.863 250.145  29
   5  -2 -13 527.896 222.445  27
  -5   2  13 725.663 253.470  23
  -5  -2  12 190.299 156.142  39
   5  -2 -12 423.456 209.924  55
  -5   2  12 280.258 208.225  38
   5  -2 -12 334.271 188.393  27
  -5   2  12 23.0177 140.304  23
   5   2 -12 259.165 192.378  31
  -5   2  12 76.4516 156.657  29
  -5   2  11 1710.14 363.284  38
  -5  -2  11 1099.12 292.479  39
   5  -2 -11 1883.40 377.795  27
  -5   2  11 1862.76 392.929  23
   5   2 -11 1651.65 335.608  31
  -5   2  11 1875.63 400.681  29
  -5  -2  10 1521.17 334.292  39
  -5   2  10 1521.73 333.751  38
   5  -2 -10 1235.89 301.708  27
  -5   2  10 1801.68 360.244  23
   5   2 -10 1767.37 340.305  31
  -5   2  10 1345.66 298.541  29
  -5  -2   9 740.181 248.569  39
  -5   2   9 686.883 223.639  38
  -5   2   9 910.868 252.025  23
   5   2  -9 547.152 479.192  16
  -5   2   9 1100.52 290.628  29
  -5  -2   8 2068.04 715.458  15
  -5   2   8 567.518 402.704  15
  -5  -2   8 1224.07 617.924   1
  -5   2   8 2224.04 806.803  12
  -5   2   8 2552.87 936.114   6
   5   2  -8 2133.12 768.533   2
   5   2  -8 2607.26 791.092   5
   5  -2  -8 911.611 481.378   2
  -5   2   8 1434.02 558.288   1
   5   2  -8 2602.97 798.108  16
  -5  -2   7 8674.28 1443.00  15
  -5   2   7 5952.02 1182.95  15
  -5  -2   7 5433.23 1129.75   1
  -5   2   7 6917.17 1283.56  12
  -5   2   7 9141.85 1688.05   6
   5   2  -7 7051.77 1262.58   2
   5   2  -7 7309.23 1207.08   5
   5  -2  -7 6373.63 1132.20   2
  -5   2   7 5942.11 1182.45   1
   5   2  -7 9456.86 1466.42  16
  -5   2   6 8321.63 1348.68  15
  -5   2   6 9108.45 1379.19  12
  -5   2   6 9547.51 1570.24   6
  -5  -2   6 8087.64 1282.74   1
   5   2  -6 8654.90 1336.66   2
  -5   2   6 11001.3 1390.45  21
   5  -2  -6 9006.24 1290.29   2
   5   2  -6 11724.9 1445.90   5
   5  -2  -6 10716.5 1342.45  16
   5   2  -6 11629.4 1531.48  16
  -5   2   6 7786.27 1271.03   1
  -5  -2   6 10161.6 1479.83  15
  -5  -2   5 865.354 466.612  15
  -5   2   5 265.675 303.524  15
  -5   2   5 913.553 598.589   6
  -5  -2   5 776.352 406.025   1
  -5   2   5 915.034 382.052  21
   5  -2  -5 858.762 413.856   2
   5   2  -5 1186.74 460.098   5
   5  -2  -5 689.046 340.961  16
  -5   2   5 934.978 473.934   1
   5   2  -5 1811.02 596.439  16
  -5  -2   4 13557.0 1455.67   1
   5   2  -4 14662.3 1540.03   3
  -5   2   4 15996.4 1772.32   6
   5   2  -4 17345.1 1629.88   5
  -5   2   4 17788.6 1654.64  21
   5  -2  -4 16214.2 1536.09  16
   5   2  -4 15886.1 1627.43  16
  -5   2   4 13513.1 1402.42   1
  -5  -2   4 15124.5 1604.33  15
  -5   2   4 15138.7 1563.34  15
  -5  -2   3 56399.9 2780.68   1
   5   2  -3 56222.7 2868.70   3
   5  -2  -3 53977.2 2557.08   3
  -5   2   3 60035.1 2946.74  21
   5  -2  -3 56313.7 2768.62  16
   5   2  -3 59224.0 2973.60  16
  -5  -2   3 60224.7 3017.29  15
  -5   2   3 59968.9 2863.16  15
  -5   2   3 57489.4 2580.12   1
  -5   2   2 1291.85 433.532  15
  -5  -2   2 1001.39 374.513   1
  -5   2   2 1015.33 305.707   1
   5   2  -2 1548.34 503.928   3
   5  -2  -2 1230.65 396.091   3
  -5   2   2 1160.47 488.469  21
   5  -2  -2 959.878 396.446  16
   5   2  -2 846.824 369.181  16
  -5  -2   2 1162.38 480.546  15
   5   2  -1 19239.1 1591.54   3
   5  -2  -1 19320.1 1433.05   3
  -5   2   1 17502.4 1066.37   1
  -5  -2   1 17288.7 1404.70   1
  -5   2   1 18583.6 1611.14  21
   5   2  -1 17261.0 1476.40  16
   5  -2  -1 16961.3 1470.34  16
  -5   2   1 17279.9 1365.54  15
  -5  -2   0 1998.11 538.326   8
  -5  -2   0 1534.31 425.727   1
  -5   2   0 2229.62 610.055  21
  -5  -2   0 1394.26 364.885  11
  -5   2   0 1249.17 439.935  18
   5  -2   0 1649.34 503.839  16
   5   2   0 1525.24 459.851  16
  -5  -2  -1 10365.8 1097.51  11
  -5   2  -1 10856.2 1213.35  18
  -5  -2  -1 10150.3 1046.36   1
   5   2   1 11533.7 1142.33  16
  -5  -2  -1 11946.9 1269.23   8
  -5   2  -1 13455.3 1140.05   8
  -5  -2  -2 24603.7 1832.48  11
  -5  -2  -2 24544.8 1829.33  10
  -5   2  -2 21901.8 1814.27  18
   5   2   2 25473.6 1658.58  16
  -5   2  -2 26740.0 1626.21   8
  -5  -2  -2 25451.1 1874.46   8
  -5  -2  -3 5542.06 913.373  11
  -5  -2  -3 4243.75 778.882  10
  -5   2  -3 4707.49 868.803  18
   5   2   3 3518.25 618.067  16
  -5  -2  -3 4526.84 837.246   8
  -5   2  -4 277.667 300.997  11
   5  -2   4-95.5626 170.043   7
  -5   2  -4 88.3725 199.971  22
  -5  -2  -4 470.984 333.776  11
  -5  -2  -4 176.583 242.416  10
  -5   2  -4 219.662 298.416  18
   5  -2   5 14381.2 1502.31   7
  -5   2  -5 19628.2 1775.77  22
  -5   2  -5 19410.7 1988.64  11
  -5  -2  -5 19632.1 1891.36  10
   5  -2   6-322.312 283.805   7
  -5   2  -6 306.414 317.863  11
  -5  -2  -6 472.068 347.623  19
  -5  -2  -6-279.508 113.940  10
  -5   2  -7 766.029 397.403  22
   5  -2   7 780.748 444.465  12
   5   2   7 170.656 353.371  12
  -5   2  -7 57.2738 251.708  11
  -5  -2  -7 53.5977 198.514  19
  -5  -2  -7-130.276 173.866  10
   5   2   8 225.257 292.303  12
  -5   2  -8 331.217 386.671  11
  -5  -2  -8 261.687 318.653  10
  -5  -2  -9 7498.97 694.203  43
  -5   2  -9 6657.28 646.008  46
  -5  -2  -9 6054.45 637.805  36
  -5   2  -9 7200.54 664.868  43
   5  -2   9 7458.17 667.202  52
  -5   2  -9 7370.22 667.044  41
  -5   2 -10 1261.79 277.677  43
  -5   2 -10 888.602 278.292  36
  -5  -2 -10 522.080 219.341  36
  -5  -2 -10 549.191 204.248  43
  -5   2 -10 844.698 253.329  41
   5  -2  10 612.857 233.855  52
  -5   2 -10 1464.10 295.243  31
  -5  -2 -11 1759.74 366.253  36
  -5   2 -11 1731.70 349.623  36
  -5  -2 -11 1078.55 274.615  43
   5  -2  11 2377.13 398.800  52
  -5   2 -11 1888.43 361.790  31
  -5  -2 -11 2071.13 370.093  30
  -5  -2 -12 1246.10 317.443  36
  -5   2 -12 1092.70 286.701  36
  -5  -2 -12 628.256 215.557  43
  -5   2 -12 900.391 234.850  31
  -5  -2 -12 1106.63 266.726  30
  -5   2 -13 625.407 226.440  36
  -5  -2 -13 707.205 247.414  36
  -5   2 -13 689.111 206.529  31
  -5  -2 -13 978.330 257.936  30
  -5   2 -14 455.367 180.203  36
  -5  -2 -14 385.612 177.019  36
  -5  -2 -14 918.388 224.159  30
  -5  -2 -15 473.484 177.011  36
  -5   2 -15 568.008 170.900  36
  -5  -2 -15 381.848 130.654  30
  -5   2 -15 857.359 186.923  30
   5   3 -16 51.6490 83.8043  55
   5  -3 -15 276.832 127.227  55
  -5   3  15 1.09223 112.759  45
  -5   3  15 161.616 147.418  38
   5  -3 -15-108.181 147.895  27
   5   3 -15-4.59381 96.3787  27
  -5   3  15 39.2860 115.891  23
  -5  -3  14 2134.57 346.221  39
  -5   3  14 2365.48 369.314  45
  -5   3  14 2245.54 372.388  38
   5  -3 -14 2294.09 364.412  55
   5  -3 -14 2134.89 376.673  27
   5   3 -14 1487.24 279.294  27
  -5   3  14 2076.93 372.353  23
  -5   3  14 2955.26 424.972  29
  -5   3  13 2399.41 411.843  45
  -5  -3  13 2063.12 377.117  39
  -5   3  13 2180.11 388.365  38
   5  -3 -13 2130.34 377.042  55
   5  -3 -13 2320.29 422.035  27
  -5   3  13 2618.52 433.946  23
  -5   3  13 2444.22 425.325  29
  -5  -3  12 6473.59 647.844  39
   5  -3 -12 7504.77 717.204  55
  -5   3  12 7412.69 717.049  38
   5  -3 -12 6144.56 669.029  27
  -5   3  12 6310.89 672.747  23
   5   3 -12 7110.81 668.713  31
  -5   3  12 7426.37 738.245  29
   5  -3 -11 24.4672 112.088  55
  -5  -3  11 47.4377 172.306  39
  -5   3  11 98.5964 208.546  38
   5  -3 -11 103.535 154.908  27
  -5   3  11 96.9348 157.432  23
   5   3 -11 199.563 131.500  31
  -5   3  11-16.6485 218.487  29
   5  -3 -10 3492.63 502.095  55
  -5  -3  10 3586.28 488.257  39
  -5   3  10 3996.19 538.349  38
   5  -3 -10 3386.91 495.616  27
  -5   3  10 3777.44 522.256  23
  -5   3  10 3588.67 515.944  29
   5  -3  -9 263.047 146.689  55
  -5  -3   9 262.167 170.927  39
  -5   3   9 514.943 194.484  38
   5  -3  -9 435.303 198.826  27
  -5   3   9 778.268 251.706  23
  -5  -3   8-184.846 272.121  15
  -5   3   8-945.745 598.706  15
  -5   3   8-520.312 382.436  12
  -5   3   8-627.191 568.146   6
  -5  -3   8-426.645 347.322   1
   5   3  -8 639.896 481.410   2
   5   3  -8 387.525 372.098   5
   5   3  -8-1394.76 598.238  16
  -5  -3   7 15439.1 1924.40   1
   5  -3  -7 19922.6 1982.44   2
  -5   3   7 16002.2 2017.55  12
  -5   3   7 16870.9 2297.17   6
  -5   3   7 18336.4 2035.43  21
   5   3  -7 16511.0 1981.41   2
   5   3  -7 17970.8 2006.49   5
   5   3  -7 16645.1 1995.92  16
  -5  -3   7 16892.8 2011.86  15
  -5   3   7 17045.9 2053.40  15
  -5  -3   6 907.649 485.168  15
  -5   3   6 325.051 320.991  15
  -5  -3   6 1411.27 599.102   1
  -5   3   6 1401.99 600.942  12
  -5   3   6 1276.97 649.061   6
  -5   3   6 2004.49 676.457  21
   5   3  -6 332.098 344.999   2
   5   3  -6 939.660 450.193   5
   5  -3  -6 1317.23 472.464   2
   5  -3  -6 1485.75 498.176  16
  -5  -3   5 24496.1 2152.65   1
  -5   3   5 26477.8 2239.79  21
   5  -3  -5 26510.0 2014.30   2
   5   3  -5 25494.5 2181.55   5
  -5   3   5 27196.5 2221.39  17
   5  -3  -5 25276.9 1979.26  16
  -5   3   5 24314.8 2076.38   1
  -5  -3   5 25803.5 2237.37  15
  -5   3   5 19146.6 1901.77  15
  -5  -3   4 901.054 420.982  15
  -5   3   4 51.4913 220.857  15
  -5   3   4 678.022 405.145  21
   5   3  -4 418.835 299.098   5
  -5   3   4 631.981 409.966  17
  -5  -3   4 30.4604 158.372   1
   5  -3  -4-16.0804 180.381  16
  -5   3   4 359.955 173.303   1
   5   3  -4 202.096 273.865  16
  -5   3   3 950.604 389.188  15
   5   3  -3 1932.42 572.558   3
  -5   3   3 1059.87 373.261   1
  -5   3   3 1615.23 553.769  21
   5  -3  -3 1114.44 414.900  16
   5   3  -3 1963.73 578.123  16
  -5  -3   3 1730.65 557.671  15
  -5  -3   3 982.292 393.171   1
   5   3  -2 61605.7 2975.76   3
   5  -3  -2 61679.2 2556.20   3
  -5  -3   2 57146.3 2805.58   1
  -5   3   2 64400.3 3213.83  21
   5  -3  -2 64948.5 2975.91  16
   5   3  -2 59179.6 2952.32  16
  -5   3   2 61548.1 2679.18  15
   5   3  -1 27291.1 1938.81   3
   5  -3  -1 30256.6 1747.74   3
  -5   3   1 30739.1 2203.74  21
  -5  -3   1 27431.9 1886.52   1
   5   3  -1 29191.1 1980.75  16
  -5  -3   1 29423.1 2057.74   8
  -5   3   1 31661.6 1801.44  15
  -5  -3   0 58746.9 2701.35   1
  -5   3   0 61143.9 3108.38  21
  -5  -3   0 61627.6 2418.72  20
   5   3   0 60552.7 2746.91  16
  -5  -3   0 63910.3 3011.23   8
  -5   3   0 58073.6 2302.94   8
  -5  -3  -1 53741.1 2773.61   8
  -5   3  -1 54211.9 2977.57  21
  -5   3  -1 53566.3 2886.37  18
  -5  -3  -1 49260.8 2465.55   1
   5   3   1 57361.2 2569.80  16
  -5   3  -2 1568.01 542.716  18
   5   3   2 2091.01 479.978  16
  -5  -3  -2 1808.75 528.792   8
  -5   3  -3 3885.63 768.284  22
  -5  -3  -3 5136.74 933.208  10
  -5   3  -3 4004.87 888.193  18
  -5  -3  -3 5385.58 929.589   8
   5  -3   4 4938.62 906.158   7
  -5   3  -4 7325.85 1111.17  22
  -5  -3  -4 7844.55 1200.92  10
  -5   3  -4 7846.24 1249.21  18
  -5   3  -5 310.801 376.614  11
   5  -3   5-747.428 401.652   7
  -5   3  -5-322.323 347.286  22
  -5  -3  -5 986.182 467.521  10
  -5   3  -5 274.784 306.478  18
  -5  -3  -6 34701.5 2576.04  19
  -5   3  -6 38254.4 2830.35  22
  -5   3  -6 34375.1 2840.89  11
  -5  -3  -6 36188.7 2779.40  10
  -5  -3  -7 3760.20 1010.33  20
  -5   3  -7 5915.12 1288.03  22
   5   3   7 4114.29 1046.37  12
  -5   3  -7 4688.13 1097.29  11
  -5  -3  -7 7815.50 1302.96  19
  -5  -3  -7 5164.83 1103.41  10
  -5  -3  -8 1456.50 642.783  20
   5   3   8 806.039 537.939  12
  -5   3  -8 341.558 478.703  11
  -5  -3  -8 2516.33 781.383  19
  -5  -3  -8 2495.60 821.551  10
  -5   3  -9 4523.71 519.328  43
  -5  -3  -9 4974.08 578.916  43
  -5   3  -9 5178.93 568.460  41
  -5   3  -9 5452.86 604.044  46
  -5  -3  -9 5500.51 611.138  36
   5  -3   9 5266.40 572.555  52
  -5   3  -9 4911.69 543.063  31
  -5  -3 -10 19946.1 1154.80  43
  -5  -3 -10 21520.7 1221.13  36
  -5   3 -10 20711.2 1167.31  46
  -5   3 -10 20665.1 1137.68  41
  -5   3 -10 19391.6 1070.46  32
  -5   3 -10 20965.2 1133.27  31
  -5  -3 -11 1211.68 317.739  36
  -5   3 -11 1434.06 314.851  41
  -5  -3 -11 609.249 209.933  43
   5  -3  11 1001.19 281.735  52
  -5   3 -11 1535.58 327.242  36
  -5   3 -11 1811.35 354.451  31
  -5  -3 -11 1188.56 288.545  30
  -5  -3 -12 7804.89 723.380  36
  -5   3 -12 7999.99 723.265  36
   5  -3  12 8239.99 709.402  52
  -5   3 -12 8178.41 681.921  31
  -5  -3 -12 7890.55 680.914  30
   5  -3  13 35.2393 86.8028  52
  -5   3 -13 185.492 146.065  36
  -5  -3 -13 115.382 174.140  36
  -5   3 -13 28.6873 112.086  31
  -5  -3 -13-34.1314 103.378  30
  -5   3 -14 2512.29 368.967  36
  -5  -3 -14 2487.42 378.026  36
  -5   3 -14 2417.61 333.058  31
  -5  -3 -14 3240.70 384.893  30
  -5  -3 -15 57.7666 122.163  36
  -5   3 -15 344.014 152.446  36
  -5   3 -15 348.840 123.216  31
  -5  -3 -15 229.999 103.778  30
  -5   3 -15 240.853 109.538  30
  -5   4  15 420.998 171.847  38
  -5   4  15 829.473 206.221  45
   5  -4 -15 574.720 157.599  55
  -5   4  15 642.642 202.742  23
  -5  -4  14 1646.53 307.665  39
  -5   4  14 2428.86 369.381  45
   5  -4 -14 1767.49 304.451  55
  -5   4  14 2625.36 397.371  38
   5  -4 -14 1991.02 347.480  27
  -5   4  14 2774.32 411.348  23
  -5   4  14 2107.69 367.375  29
  -5   4  13 2465.80 392.050  48
  -5  -4  13 2168.38 370.715  39
  -5   4  13 2082.33 385.442  45
   5  -4 -13 2483.51 398.588  55
  -5   4  13 2617.45 434.571  38
  -5   4  13 2619.17 430.738  29
   5  -4 -13 2344.65 404.591  27
  -5   4  13 2381.73 433.044  23
  -5  -4  12 7553.47 701.055  39
  -5   4  12 8123.78 749.142  38
  -5   4  12 7506.03 740.499  45
   5  -4 -12 8637.27 757.431  55
   5  -4 -12 7349.57 726.851  27
  -5   4  12 7186.15 725.729  29
  -5   4  12 6918.47 698.128  23
  -5  -4  11 3194.06 476.344  39
   5  -4 -11 3970.65 532.031  55
  -5   4  11 4291.49 569.763  38
   5  -4 -11 3810.32 528.215  27
  -5   4  11 3654.01 528.374  23
  -5   4  11 3413.91 530.085  29
  -5   4  10 2139.63 405.442  38
   5  -4 -10 1761.47 372.719  55
  -5  -4  10 1688.65 352.666  39
   5  -4 -10 1779.99 378.863  27
  -5   4  10 1761.65 373.617  23
  -5   4  10 2022.72 416.184  29
   5  -4  -9 79.4114 127.976  55
  -5  -4   9 291.097 206.224  39
  -5   4   9 364.636 231.452  38
   5  -4  -9 113.413 143.951  27
  -5   4   9 365.889 188.609  23
  -5   4   9 414.451 232.697  29
   5  -4  -8 2335.85 395.435  55
  -5  -4   8 2348.78 393.092  39
  -5  -4   8 2615.79 843.997  15
  -5   4   8 1814.98 683.354  15
  -5   4   8 2640.30 919.956  21
   5   4  -8 3567.45 1014.03   5
  -5  -4   7 2344.53 774.260  15
  -5   4   7 1293.04 638.765  15
  -5   4   7 2796.62 898.079  12
  -5   4   7 1554.73 819.003   6
  -5   4   7 3324.80 953.582  21
   5   4  -7 2150.99 742.969   2
   5   4  -7 4500.09 1054.93   5
  -5  -4   7 3381.01 903.080   1
  -5  -4   6 6141.73 1182.22  15
  -5   4   6 2496.00 750.519  15
  -5   4   6 4987.57 1096.01  12
  -5   4   6 6621.65 1254.78  21
   5   4  -6 4746.12 1021.90   2
   5   4  -6 4978.44 1075.36   5
  -5  -4   6 6015.94 1147.88   1
  -5   4   5 8759.82 1313.81  15
  -5  -4   5 9935.96 1419.21   1
  -5   4   5 10567.6 1516.36  21
   5   4  -5 12634.9 1627.02   5
  -5   4   5 13685.0 1740.01  17
  -5  -4   5 12344.5 1579.16  15
  -5  -4   4 49108.6 3001.26   1
  -5   4   4 56584.3 3375.40  21
   5   4  -4 53270.7 3194.47   5
  -5   4   4 53738.8 3382.73  17
  -5  -4   4 55582.6 3195.34  15
  -5   4   3 5860.21 914.702  15
   5   4  -3 7769.18 1132.65   3
  -5  -4   3 9832.61 1277.94   1
   5   4  -3 9289.74 1282.75   5
  -5   4   3 9736.06 1383.88  21
  -5   4   3 9366.19 1394.53  17
   5   4  -2 11730.2 1354.36   3
  -5  -4   2 9294.15 1203.24   1
  -5   4   2 10133.3 1385.46  21
   5   4  -2 10728.4 1311.42  16
   5   4  -1 44353.2 2556.16   3
  -5   4   1 49206.1 2965.87  21
  -5  -4   1 44040.4 2530.24   1
   5   4  -1 48744.3 2662.58  16
  -5  -4   1 47354.4 2710.83   8
  -5   4   0 12482.0 1516.86  21
  -5  -4   0 12266.7 1133.36  20
  -5  -4   0 13068.5 1361.21   1
   5   4   0 14138.6 1381.23  16
  -5  -4   0 14307.8 1488.33   8
  -5  -4  -1 1347.70 408.375  20
  -5   4  -1 1573.93 573.051  21
  -5  -4  -1 1350.55 435.204   1
   5   4   1 1539.52 453.860  16
  -5  -4  -1 228.753 268.026   8
  -5   4  -2 5961.26 996.968  22
  -5  -4  -2 7938.54 1080.67  20
  -5   4  -2 6701.74 1152.98  18
  -5  -4  -2 5509.61 948.451   8
   5  -4   3 101023. 4201.71   7
  -5   4  -3 89146.3 4073.19  22
  -5  -4  -3 88931.8 3847.12  20
  -5   4  -3 88802.2 4266.32  18
  -5  -4  -3 92072.1 3968.15   8
   5  -4   4 11477.4 1473.00   7
  -5   4  -4 8544.51 1335.79  22
  -5  -4  -4 10300.2 1421.11  20
  -5   4  -4 9311.10 1454.82  18
  -5  -4  -5 457.297 367.260  20
   5  -4   5-618.316 357.418   7
  -5   4  -5 1118.60 551.056  22
  -5   4  -5 234.448 397.274  11
  -5   4  -5-403.097 375.867  18
   5  -4   6 17875.9 2022.34   7
   5   4   6 22245.1 2316.63  12
  -5   4  -6 23739.1 2368.55  22
  -5   4  -6 24087.6 2462.03  11
  -5  -4  -6 21732.6 2279.94  20
  -5   4  -6 21981.9 2354.30  18
  -5  -4  -7 940.104 501.378  20
  -5   4  -7 1357.07 662.911  11
   5  -4   7 969.484 510.937   7
  -5   4  -7-139.372 276.186  22
   5   4   7 1434.42 667.491  12
  -5   4  -8 22056.6 1158.00  41
  -5   4  -8 23353.7 1219.24  53
  -5   4  -8 23360.5 1198.98  54
  -5   4  -8 23678.5 1226.78  46
   5  -4   8 23796.7 1195.68  52
  -5   4  -8 21536.8 1203.97  44
  -5  -4  -8 23798.7 1219.87  36
  -5  -4  -8 23212.6 1225.27  43
  -5   4  -8 24712.1 1282.55  37
   5  -4   9 43.8437 153.946  52
  -5  -4  -9 131.180 136.346  36
  -5   4  -9 318.288 186.221  46
  -5   4  -9 193.860 183.296  41
  -5  -4  -9 197.788 166.298  43
  -5   4  -9 548.993 194.839  32
  -5  -4 -10 352.607 216.213  36
  -5   4 -10 99.4062 126.805  46
  -5  -4 -10 238.527 168.554  43
   5  -4  10 185.798 149.356  52
  -5   4 -10 197.506 141.998  41
  -5   4 -10 69.9340 100.918  32
  -5   4 -10 238.422 213.497  31
  -5  -4 -11 115.690 156.615  36
  -5   4 -11 231.163 193.824  36
   5  -4  11 133.395 151.569  52
  -5   4 -11 103.549 133.354  41
  -5   4 -11 280.916 195.192  31
  -5  -4 -11 78.7438 106.364  30
  -5  -4 -12 3669.34 507.919  36
   5  -4  12 4265.98 520.259  52
  -5   4 -12 3235.65 449.025  41
  -5   4 -12 3715.11 501.763  36
  -5   4 -12 3673.92 467.826  31
  -5  -4 -12 3347.75 441.820  30
  -5  -4 -13 352.786 202.374  36
  -5   4 -13 277.933 159.972  36
   5  -4  13 612.252 212.503  52
  -5   4 -13 389.902 189.252  31
  -5  -4 -13 487.326 179.158  30
  -5  -4 -14 366.055 170.437  36
  -5   4 -14 122.805 125.843  36
   5  -4  14 193.402 113.182  52
  -5   4 -14 598.024 189.230  31
  -5  -4 -14 489.712 152.401  30
  -5  -4 -15 646.408 174.870  36
  -5   4 -15 548.822 161.894  36
  -5   4 -15 503.809 144.283  31
  -5  -5  15 2898.80 325.856  39
   5  -5 -15 2378.99 264.917  55
  -5   5  15 3284.62 362.242  45
  -5   5  14 232.297 166.341  48
  -5  -5  14 41.4614 128.363  39
  -5   5  14 173.083 151.984  45
  -5   5  14 294.346 151.519  38
   5  -5 -14-3.93961 90.3685  55
  -5   5  14-11.1857 136.806  23
  -5   5  14 62.1552 149.695  29
  -5   5  13 1463.99 316.615  48
   5  -5 -13 1126.86 253.391  55
  -5   5  13 1408.02 325.397  38
  -5  -5  13 779.090 253.111  39
  -5   5  13 1418.26 332.939  45
  -5   5  13 885.944 275.123  23
  -5   5  13 980.070 280.688  29
  -5   5  12 132.654 191.168  45
  -5  -5  12-81.8192 178.557  39
  -5   5  12 179.217 193.246  38
   5  -5 -12 7.43097 140.933  55
   5  -5 -12 85.0431 163.091  27
  -5   5  12 1.85984 201.919  23
  -5   5  12-243.497 205.370  29
  -5  -5  11 1525.35 340.260  39
   5  -5 -11 1603.19 344.776  55
  -5   5  11 1457.55 349.072  38
   5  -5 -11 1417.54 337.666  27
  -5   5  11 1766.90 390.754  23
  -5   5  11 1585.24 393.259  29
   5  -5 -10 8838.33 782.893  55
  -5   5  10 10112.0 856.030  38
  -5  -5  10 7612.86 700.730  39
   5  -5 -10 8109.67 766.304  27
  -5   5  10 8608.66 801.959  23
  -5   5  10 8850.01 837.425  29
  -5   5   9 16181.6 1060.97  38
  -5  -5   9 14124.1 948.649  39
   5  -5  -9 16191.0 1041.17  55
   5  -5  -9 14217.5 988.881  27
  -5   5   9 15171.5 1047.94  23
  -5   5   9 15012.7 1074.22  29
  -5  -5   8 47489.1 1685.74  39
   5  -5  -8 47311.9 1724.14  55
  -5   5   8 50647.2 1809.99  38
   5  -5  -8 49330.3 1789.86  27
  -5   5   8 48572.0 1816.55  23
  -5   5   8 47813.7 1867.02  29
  -5   5   7 3824.66 1088.80  12
  -5   5   7 4855.45 1208.06  21
   5   5  -7 3482.66 954.070   2
   5   5  -7 5787.62 1239.66   5
  -5  -5   7 3082.86 874.995   1
  -5  -5   7 3966.20 1028.56  15
  -5  -5   6 2860.70 844.262   1
  -5   5   6 2740.19 906.199  21
   5   5  -6 2517.78 782.887   5
   5   5  -6 3157.02 874.624   2
  -5  -5   6 3049.44 932.776  15
  -5  -5   5 246.051 293.028   1
  -5   5   5 1422.71 642.971  21
   5   5  -5-721.137 420.843   2
   5   5  -5 475.753 338.060   5
  -5   5   5 564.128 538.378  17
  -5  -5   5 276.866 343.329  15
  -5  -5   4 2058.07 637.005   1
  -5   5   4 1817.55 740.054  21
   5   5  -4 1358.17 561.121   5
  -5   5   4 2507.01 891.316  17
   5   5  -3 9619.33 1314.83   3
  -5  -5   3 12974.5 1557.36   1
  -5   5   3 15417.8 1878.44  21
   5   5  -3 13636.2 1656.62   5
  -5   5   3 13340.9 1814.16  17
  -5  -5   3 14619.0 1642.68   8
   5   5  -2 12638.0 1450.92   3
  -5   5   2 17346.2 1921.50  21
  -5  -5   2 17626.1 1759.12   1
  -5   5   2 16270.5 2002.06  17
  -5  -5   2 18385.2 1794.95   8
  -5  -5   1 3496.71 793.005   1
   5   5  -1 3343.20 711.119   3
  -5   5   1 4857.87 1008.39  21
   5   5  -1 2772.91 689.362  16
  -5  -5   1 4939.64 921.071   8
   5   5   0 11411.2 1312.21   3
  -5   5   0 16047.0 1821.18  21
  -5  -5   0 15270.5 1564.44   1
   5   5   0 11524.7 1307.29  16
  -5  -5   0 15741.7 1635.15   8
  -5   5  -1 264.397 407.169  21
  -5  -5  -1 666.581 339.793  20
  -5   5  -1 912.062 426.043   9
  -5  -5  -1 421.718 294.869   8
   5  -5   2 24618.6 2152.91   7
  -5   5  -2 24477.7 2268.58  21
  -5  -5  -2 25599.5 2022.89  20
  -5   5  -2 26625.0 2409.29  18
  -5  -5  -2 26778.9 2195.46   8
   5  -5   3 197.197 253.528   7
  -5   5  -3-69.0151 315.380  22
  -5   5  -3 821.501 489.358  18
  -5  -5  -3 285.111 289.121  20
   5  -5   4 39874.5 2941.74   7
  -5   5  -4 37378.0 3006.80  22
  -5  -5  -4 36908.3 2743.53  20
  -5   5  -4 34407.9 2916.49  18
  -5  -5  -5 7354.65 1310.24  20
   5  -5   5 7741.85 1381.91   7
  -5   5  -5 9305.46 1595.87  22
  -5   5  -5 8121.40 1472.05  18
  -5  -5  -6 6445.66 1291.01  20
  -5   5  -6 8540.84 1532.64  11
   5  -5   6 7556.00 1385.46   7
  -5   5  -6 6599.51 1370.31  22
   5   5   6 10095.2 1623.59  12
  -5   5  -6 4900.60 1195.24  18
  -5   5  -7 7660.41 703.856  53
  -5   5  -7 8210.13 732.052  46
   5  -5   7 7077.36 650.883  52
  -5   5  -7 7085.40 699.207  44
  -5  -5  -7 7777.10 715.196  43
  -5   5  -7 7327.93 683.170  54
  -5   5  -7 7678.59 733.074  37
   5  -5   7 7903.63 1488.95   7
  -5   5  -7 5956.29 1298.89  11
  -5   5  -8 27.5316 174.266  37
  -5  -5  -8-32.0174 170.577  36
  -5   5  -8-214.888 171.810  46
  -5   5  -8 29.0648 154.332  44
  -5  -5  -8-16.4391 119.865  43
  -5   5  -8 246.645 163.015  54
  -5   5  -8-35.9686 113.335  53
   5  -5   8 198.785 158.415  52
  -5  -5  -9 3612.91 509.601  36
  -5   5  -9 2860.63 477.702  37
  -5   5  -9 3071.36 470.125  46
   5  -5   9 3318.79 482.033  52
  -5   5  -9 3473.38 491.184  41
  -5   5  -9 3076.54 449.781  32
  -5   5 -10 19363.9 1149.50  46
   5  -5  10 19659.1 1147.07  52
  -5  -5 -10 20265.9 1183.96  36
  -5   5 -10 20111.7 1140.75  41
  -5   5 -10 18844.6 1077.36  32
  -5   5 -10 19436.5 1129.79  31
  -5  -5 -11 16488.3 1056.25  36
  -5   5 -11 15341.7 979.349  41
   5  -5  11 18815.0 1112.26  52
  -5   5 -11 16046.1 996.530  31
  -5   5 -11 16909.0 1003.40  32
  -5  -5 -11 17931.8 1023.86  30
  -5   5 -12 3299.06 466.495  36
   5  -5  12 3945.56 503.512  52
  -5   5 -12 3051.14 437.700  41
  -5  -5 -12 3364.04 479.498  36
  -5   5 -12 3113.82 434.305  31
  -5  -5 -12 2839.40 400.654  30
  -5  -5 -13 307.035 181.113  36
  -5   5 -13 473.804 192.546  36
   5  -5  13 235.805 133.077  52
  -5   5 -13 267.811 163.848  31
  -5  -5 -13 139.581 124.663  30
  -5  -5 -14 398.062 174.032  36
  -5   5 -14 396.060 145.539  36
   5  -5  14 252.760 122.532  52
  -5   5 -14 252.844 138.003  31
  -5  -5 -14 306.329 127.698  30
  -5   5 -15 2124.10 251.867  36
  -5  -6  15 1003.22 191.737  39
  -5   6  15 1154.80 211.958  45
  -5   6  15 1137.13 211.968  33
  -5   6  14 2618.02 364.187  45
  -5  -6  14 1922.55 298.148  39
  -5   6  14 2389.04 327.410  48
   5  -6 -14 2748.39 318.234  55
  -5   6  14 2340.71 341.714  23
  -5   6  14 2363.16 360.115  29
  -5   6  13 1033.70 281.989  48
   5  -6 -13 1046.68 241.138  55
  -5  -6  13 637.422 201.554  39
  -5   6  13 653.920 214.796  45
  -5   6  13 643.549 218.075  38
  -5   6  13 678.987 230.219  23
  -5   6  13 984.343 284.887  29
  -5  -6  12 11.7440 158.273  39
  -5   6  12 112.227 143.908  45
  -5   6  12-158.588 180.960  38
   5  -6 -12-23.8919 121.056  55
  -5   6  12 185.794 177.782  23
  -5   6  12 287.820 205.381  29
   5  -6 -11 100.773 139.925  55
  -5  -6  11 141.128 183.414  39
  -5   6  11-27.1161 146.485  45
  -5   6  11 131.263 183.751  38
  -5   6  11 52.0805 157.363  23
  -5   6  11-118.539 195.313  29
  -5   6  10 3366.04 498.594  38
   5  -6 -10 2726.28 430.497  55
  -5   6  10 3683.91 553.181  45
  -5  -6  10 4003.75 521.127  39
  -5   6  10 2817.62 463.243  23
  -5   6  10 3464.30 529.658  29
   5  -6  -9 41903.9 1674.91  55
  -5  -6   9 42231.8 1632.79  39
  -5   6   9 43100.8 1768.03  23
  -5   6   9 43136.7 1838.71  29
   5  -6  -9 44303.4 1677.91  28
   5  -6  -8 412.731 224.433  55
  -5  -6   8 463.449 224.905  39
  -5   6   8 400.414 222.915  38
   5  -6  -8 48.7958 117.972  28
  -5   6   8 444.463 187.308  23
  -5   6   8 875.657 327.380  29
  -5   6   7 3472.90 532.864  45
  -5   6   7 2428.29 401.466  38
  -5  -6   7 2943.28 436.827  39
   5  -6  -7 2781.73 422.856  55
   5  -6  -7 2480.87 401.631  28
  -5   6   7 2918.11 452.926  23
  -5   6   7 2729.40 468.934  29
  -5  -6   6 24787.7 2516.21   1
  -5   6   6 26183.1 2771.06  21
   5   6  -6 24434.7 2448.66   2
   5   6  -6 24818.9 2641.44   5
  -5   6   6 28570.6 3007.01  17
  -5  -6   5 63304.1 3881.48   1
  -5   6   5 74306.4 4538.03  21
   5   6  -5 72051.0 4049.61   2
   5   6  -5 71077.5 4279.01   5
  -5   6   5 75782.0 4764.01  17
  -5  -6   4 6230.12 1180.95   1
  -5  -6   4 8531.81 1351.79   8
  -5   6   4 5661.99 1254.02  21
   5   6  -4 5012.74 1103.96   5
  -5   6   4 5432.79 1266.33  17
  -5  -6   3 6171.05 1109.01   8
   5   6  -3 3073.75 903.685  14
  -5   6   3 5778.46 1226.58  21
   5   6  -3 4967.82 1048.75   5
  -5   6   3 4268.41 1119.43  17
  -5  -6   3 4392.26 947.483   1
   5   6  -2 13425.6 1796.62  14
   5   6  -2 16834.2 1716.93   3
  -5   6   2 16170.4 1969.11  21
   5   6  -2 14688.0 1761.99   5
  -5  -6   2 15174.9 1724.95   1
  -5   6   2 17096.1 2207.79  17
  -5  -6   2 15847.3 1737.66   8
  -5  -6   1 4512.12 913.405   1
   5   6  -1 5423.33 966.895   3
  -5   6   1 4315.88 1026.59  21
   5   6  -1 3136.96 783.718   5
   5   6  -1 4118.22 825.193  16
  -5  -6   1 5719.89 1037.10   8
   5  -6   0 14602.1 1695.67   7
   5   6   0 13848.3 1492.66   3
  -5   6   0 14892.2 1856.52  21
  -5  -6   0 12760.4 1531.25   1
  -5  -6   0 14192.5 1621.78   8
   5  -6   1 4857.92 923.959  13
   5  -6   1 5817.91 1063.38   7
  -5   6  -1 5838.87 1203.80  21
  -5  -6  -1 4498.71 922.409   8
  -5   6  -1 5745.85 1022.47   9
   5  -6   2 4426.74 969.128   7
  -5   6  -2 4009.87 1000.46  21
  -5  -6  -2 3085.65 740.097  20
  -5   6  -2 3643.54 953.544  18
  -5  -6  -2 4077.28 896.349   8
  -5  -6  -3 6465.69 1164.14  20
   5  -6   3 6868.16 1256.02   7
  -5   6  -3 6308.28 1270.42  22
  -5   6  -3 5398.33 1201.63  18
  -5  -6  -4 7564.82 1289.85  20
   5  -6   4 9013.77 1502.06   7
  -5   6  -4 7044.39 1495.70  22
  -5   6  -4 8517.91 1542.29  18
   5  -6   5 10628.9 1642.15   7
  -5   6  -5 10429.3 1781.14  22
   5   6   5 8549.65 1527.83  12
  -5  -6  -5 7901.27 1402.94  20
  -5   6  -5 6895.58 1432.57  18
  -5   6  -6 25654.1 1328.26  44
   5  -6   6 27921.7 1270.61  52
  -5   6  -6 28187.1 1325.06  54
  -5   6  -6 26159.6 1358.16  37
  -5   6  -6 29264.6 1372.34  53
   5  -6   6 25391.4 2677.62   7
   5   6   6 28739.7 2899.28  12
  -5   6  -6 23048.8 2612.33  11
  -5  -6  -6 24615.4 2578.29  20
  -5  -6  -7 29029.3 1339.68  36
  -5   6  -7 27864.2 1369.98  53
  -5   6  -7 27996.6 1423.10  37
  -5   6  -7 27366.6 1393.97  44
   5  -6   7 29328.5 1342.90  52
  -5   6  -7 28163.9 1360.08  54
  -5   6  -7 29178.8 1436.71  50
  -5  -6  -8 11303.2 869.418  36
  -5   6  -8 10323.6 857.347  46
   5  -6   8 11206.0 868.676  52
  -5   6  -8 10505.1 871.120  44
  -5   6  -8 10297.5 850.274  53
  -5   6  -8 10277.6 843.453  54
  -5   6  -8 10654.1 891.050  37
  -5   6  -8 10787.2 825.553  32
  -5   6  -9 16229.8 1091.10  37
  -5  -6  -9 17001.1 1073.75  36
  -5   6  -9 16915.2 1097.62  46
  -5   6  -9 16314.3 1090.17  44
   5  -6   9 16678.0 1058.11  52
  -5   6  -9 15060.7 1009.47  41
  -5   6  -9 17479.8 1048.68  32
  -5  -6 -10 47.2630 131.063  36
   5  -6  10 227.866 216.792  52
  -5   6 -10 169.555 147.824  46
  -5   6 -10 100.413 148.054  41
  -5   6 -10 266.129 175.004  32
  -5   6 -10 375.461 184.355  31
  -5   6 -11 8292.41 719.898  41
  -5  -6 -11 8356.62 738.650  36
   5  -6  11 8856.89 759.009  52
  -5   6 -11 8797.47 765.373  46
  -5   6 -11 8846.09 744.623  31
  -5   6 -11 8773.87 714.050  32
  -5  -6 -11 7112.52 634.839  30
  -5  -6 -12 1998.56 364.890  36
  -5   6 -12 1743.47 350.547  36
  -5   6 -12 1654.53 319.391  41
   5  -6  12 1705.99 329.843  52
  -5   6 -12 1591.04 314.684  31
  -5  -6 -12 2187.11 337.927  30
   5  -6  13 466.831 168.912  52
  -5   6 -13 270.741 157.272  36
  -5   6 -13 190.118 122.765  31
  -5  -6 -13 136.543 104.603  30
  -5   6 -14 433.974 151.367  36
   5  -6  14 147.214 111.572  52
  -5   6 -14 74.1821 105.093  31
  -5   7  14 103.137 109.715  45
  -5  -7  14 112.050 117.264  39
  -5   7  14 266.270 125.697  48
  -5   7  14 183.266 136.433  33
  -5   7  14 33.8264 128.122  29
  -5  -7  13 3742.60 419.872  39
  -5   7  13 3976.10 471.683  45
  -5   7  13 4319.34 478.853  48
   5  -7 -13 4255.88 419.245  55
  -5   7  13 2707.90 383.063  23
  -5   7  13 4161.22 493.418  29
  -5   7  12 2211.59 391.701  35
  -5   7  12 1968.56 366.827  38
  -5  -7  12 2093.19 361.393  39
   5  -7 -12 1589.12 297.695  55
  -5   7  12 2185.23 390.220  45
  -5   7  12 2414.46 402.542  23
  -5   7  12 1802.29 378.567  29
   5  -7 -11 2319.99 381.056  55
  -5  -7  11 1940.24 361.129  39
  -5   7  11 2395.79 432.663  45
  -5   7  11 2588.53 427.134  38
  -5   7  11 2628.18 442.401  23
  -5   7  11 2323.22 433.826  29
  -5  -7  10 855.016 274.423  39
  -5   7  10 820.627 284.908  45
  -5   7  10 1041.02 312.287  38
   5  -7 -10 702.709 236.049  55
  -5   7  10 378.490 165.725  23
  -5   7  10 755.086 281.062  29
   5  -7  -9 1339.28 317.457  55
  -5   7   9 1587.78 375.255  45
  -5   7   9 869.805 256.823  38
  -5  -7   9 1582.69 351.008  39
   5  -7  -9 1280.76 284.151  28
  -5   7   9 667.693 244.293  23
  -5   7   9 1204.48 362.829  29
  -5  -7   8 15195.7 978.987  39
   5  -7  -8 14011.9 963.400  55
  -5   7   8 15920.9 1098.21  45
  -5   7   8 15439.7 1047.89  23
  -5   7   8 15096.4 1097.62  29
   5  -7  -8 15097.3 1007.18  28
  -5   7   7 65841.0 2062.85  38
  -5  -7   7 63508.4 1946.55  39
  -5   7   7 62813.8 2131.24  45
   5  -7  -7 62903.6 2003.30  55
  -5   7   7 60152.0 2131.02  29
   5  -7  -7 64728.7 2080.98  28
   5  -7  -6 29322.0 1337.45  55
  -5   7   6 30760.6 1458.21  45
  -5  -7   6 27096.7 1242.01  39
  -5   7   6 30629.2 1366.11  38
  -5   7   6 29782.0 1464.07  29
   5  -7  -6 29230.3 1382.76  28
   5  -7  -5 25755.0 1224.95  55
   5  -7  -5 25423.4 1264.77  28
  -5  -7   4-327.700 303.518   1
  -5   7   4 151.194 368.535  21
   5   7  -4 257.368 286.790   5
  -5   7   4 758.040 611.383  17
   5   7  -3-184.771 451.190  14
   5  -7  -3-827.693 444.130   7
  -5  -7   3 922.016 463.685   1
  -5   7   3-12.9193 378.376  21
   5   7  -3 402.820 333.863   5
  -5   7   3 201.707 383.497  17
  -5  -7   2 530.076 350.091   1
   5  -7  -2 151.085 197.760   7
  -5   7   2-2.49434 583.648  21
   5   7  -2 1537.15 596.944   5
  -5   7   2 960.553 653.636  17
   5  -7  -1-252.787 305.611   7
  -5   7   1-269.020 268.836  21
   5   7  -1 380.471 307.918   5
  -5  -7   1 19.3643 183.136   1
  -5  -7   1-188.123 248.187   8
   5  -7   0 834.658 478.211   7
  -5   7   0-19.1305 335.499  21
   5   7   0-132.834 197.333   5
  -5  -7   0 431.940 400.700   8
   5  -7   1 13418.8 1758.56   7
   5  -7   1 13567.1 1694.61  13
  -5   7  -1 13686.3 1913.07  21
  -5  -7  -1 14710.3 1746.05   8
   5  -7   2 12676.5 1784.08   7
   5  -7   2 13253.6 1738.25  13
  -5   7  -2 14302.3 1982.81  21
  -5   7  -2 10874.6 1790.71  18
   5  -7   3 803.477 474.423  13
   5  -7   3 857.936 515.379   7
  -5  -7  -3 880.360 448.547  20
  -5   7  -3 811.603 673.705  18
  -5  -7  -4 4578.83 1043.43  20
   5  -7   4 5629.66 1244.10   7
  -5   7  -4 4359.29 1218.04  18
  -5   7  -5 5825.52 610.756  54
  -5   7  -5 6063.62 644.657  53
   5  -7   5 5309.53 554.867  52
  -5   7  -5 5564.22 631.925  50
   5  -7   6 13601.6 911.559  52
  -5   7  -6 12388.0 916.207  54
  -5   7  -6 14181.3 1006.78  50
  -5  -7  -6 12583.0 868.767  36
  -5   7  -6 12273.5 956.728  44
  -5   7  -6 13193.2 961.232  53
  -5   7  -6 13529.1 1018.45  47
  -5   7  -6 12247.3 972.254  37
  -5  -7  -7 5303.74 582.655  36
  -5   7  -7 4124.57 557.626  50
  -5   7  -7 5224.40 626.443  44
  -5   7  -7 4788.45 598.441  53
   5  -7   7 4939.37 570.482  52
  -5   7  -7 4669.39 612.189  37
  -5   7  -7 4749.91 588.927  54
  -5  -7  -8 5402.78 598.166  36
   5  -7   8 5317.74 601.519  52
  -5   7  -8 5468.98 644.635  46
  -5   7  -8 5568.75 646.426  44
  -5   7  -8 4892.00 607.044  54
  -5   7  -8 4621.30 581.422  53
  -5   7  -8 4675.55 607.652  37
  -5   7  -8 5191.36 587.317  32
  -5  -7  -9 56519.3 1927.40  36
  -5   7  -9 55215.1 1977.31  46
   5  -7   9 59949.0 1910.76  39
  -5   7  -9 56310.5 2029.64  44
   5  -7   9 59007.3 1968.70  52
  -5   7  -9 54901.1 2008.57  37
  -5   7  -9 53255.6 1901.62  41
  -5   7  -9 56645.4 1894.56  32
  -5  -7 -10 5011.68 583.523  36
  -5   7 -10 4996.20 592.432  46
  -5   7 -10 5582.39 609.578  41
   5  -7  10 5799.13 621.605  52
  -5   7 -10 4802.25 544.377  32
  -5   7 -10 5837.00 623.900  31
  -5   7 -11 4653.94 557.041  46
   5  -7  11 4176.45 513.275  52
  -5   7 -11 4881.14 548.694  41
  -5   7 -11 4071.54 482.349  32
  -5   7 -11 4179.19 506.670  31
   5  -7  12 113.485 139.888  52
  -5   7 -12-12.6109 136.807  36
  -5   7 -12 78.2014 118.555  41
  -5   7 -12 68.1442 123.287  31
   5  -7  13 478.602 179.650  52
  -5   7 -13 868.376 220.999  36
  -5   7 -13 728.558 203.891  31
   5  -7  14 1932.68 257.093  52
  -5   7 -14 1335.85 211.053  36
  -5   7 -14 1812.23 242.474  31
  -5  -8  14-27.4190 86.2711  39
  -5   8  14-129.283 128.137  45
  -5   8  14 14.9919 93.1825  33
  -5   8  13 856.062 227.208  48
  -5  -8  13 525.534 171.376  39
  -5   8  13 742.541 219.925  45
  -5   8  13 526.439 198.723  33
  -5   8  13 659.658 214.589  29
  -5   8  12 306.488 183.826  48
  -5   8  12 576.933 215.559  35
  -5  -8  12 280.734 187.389  39
  -5   8  12 379.654 185.157  45
   5  -8 -12 522.907 179.354  55
  -5   8  12 287.676 164.352  23
  -5   8  12 522.701 211.272  33
  -5   8  12 43.6115 138.719  29
   5  -8 -11 1974.37 332.325  55
  -5   8  11 2384.69 426.231  35
  -5   8  11 1872.23 369.936  45
  -5  -8  11 2029.77 354.481  39
  -5   8  11 1717.27 338.450  23
  -5   8  11 2395.51 435.750  29
   5  -8 -10-9.83306 115.142  55
  -5  -8  10 195.461 164.913  39
  -5   8  10-214.980 189.500  45
   5  -8 -10-219.174 143.297  28
  -5   8  10 132.187 159.910  23
  -5   8  10-11.9995 141.902  29
  -5  -8   9 1373.42 332.683  39
  -5   8   9 757.265 279.278  45
   5  -8  -9 668.258 253.038  55
   5  -8  -9 981.585 263.461  28
  -5   8   9 1054.98 285.294  23
  -5   8   9 1253.81 360.235  29
   5  -8  -8 1080.43 281.863  55
  -5   8   8 392.023 196.680  45
  -5  -8   8 782.105 258.495  39
   5  -8  -8 943.603 284.570  28
  -5   8   8 486.138 232.570  29
   5  -8  -7 105.862 123.673  55
  -5   8   7 271.507 175.508  45
  -5  -8   7 289.461 203.797  39
   5  -8  -7 154.307 126.303  28
  -5   8   7 243.660 193.247  29
  -5   8   6-24.3716 127.618  45
  -5  -8   6 532.491 240.633  39
   5  -8  -6 254.753 143.405  55
   5  -8  -6 372.185 218.778  28
  -5   8   6 177.357 159.085  33
  -5   8   6 146.708 153.152  29
  -5   8   5 32552.7 1476.97  45
   5  -8  -5 30836.5 1379.31  55
  -5   8   5 29668.9 1409.34  33
   5  -8  -5 28910.6 1393.04  28
   5  -8  -4 1589.87 313.798  55
   5  -8  -4 1619.16 332.267  28
  -5   8   4 1519.60 327.352  33
   5  -8  -3 49964.7 1795.16  40
   5  -8  -3 47762.8 1719.32  28
   5  -8  -2 1955.24 720.046   7
   5   8  -2 403.347 381.720   5
   5  -8  -1 126.902 186.621   7
  -5   8   1-278.461 360.764  21
   5  -8   0 2631.76 851.105   7
  -5   8   0 1782.58 736.341  21
   5   8   0 1268.83 573.477   5
   5  -8   1 1390.79 607.142   7
  -5   8  -1-102.108 308.870  21
   5  -8   2 1229.62 299.543  40
   5  -8   2 1601.78 663.616  13
  -5   8  -2 1943.85 777.570  21
   5  -8   3-0.58992 129.336  40
  -5   8  -3 239.251 199.077  47
  -5   8  -3-105.078 126.006  26
  -5   8  -3 418.272 198.354  24
  -5   8  -4 17.6468 160.910  50
  -5   8  -4 320.745 248.001  47
   5  -8   4 191.835 101.912  40
   5  -8   4 12.3386 139.204  52
  -5   8  -4 113.998 117.251  42
  -5   8  -4 96.5547 148.988  26
  -5   8  -4 131.664 136.545  24
   5  -8   5 65770.5 2063.22  40
  -5   8  -5 71121.2 2388.22  47
  -5   8  -5 68195.7 2195.44  53
  -5   8  -5 69727.9 2147.06  54
   5  -8   5 69186.3 2019.89  52
  -5   8  -6 963.552 287.343  53
  -5   8  -6 595.963 257.773  50
  -5   8  -6 1262.10 367.066  37
  -5   8  -6 1012.09 344.281  47
  -5   8  -6 1269.76 356.972  44
  -5   8  -6 1237.43 331.750  54
   5  -8   6 1042.30 274.351  52
  -5   8  -7 64073.7 2239.53  37
  -5   8  -7 68742.6 2234.09  53
  -5   8  -7 69696.3 2290.06  44
   5  -8   7 67909.1 2078.49  52
  -5   8  -7 67802.9 2178.53  54
  -5   8  -8 4982.67 615.930  46
  -5   8  -8 4878.44 615.033  44
  -5   8  -8 5289.29 647.528  37
   5  -8   8 4630.24 554.077  52
  -5   8  -8 5505.66 637.683  54
  -5   8  -8 5077.46 621.352  53
  -5   8  -9 1155.71 332.910  37
  -5   8  -9 874.614 270.326  44
   5  -8   9 821.299 255.568  39
   5  -8   9 932.520 283.331  52
  -5   8  -9 664.915 236.065  46
  -5   8  -9 415.634 225.654  41
  -5   8  -9 490.556 192.099  32
  -5   8 -10 1616.09 332.727  46
   5  -8  10 1142.35 292.355  52
   5  -8  10 1474.31 309.942  39
  -5   8 -10 1093.58 281.880  41
  -5   8 -10 1178.55 278.226  32
  -5   8 -10 1434.18 327.270  31
  -5   8 -11 915.505 263.254  46
   5  -8  11 1351.67 308.344  52
  -5   8 -11 1509.82 323.505  41
  -5   8 -11 1204.50 258.119  32
  -5   8 -11 1395.99 302.730  31
   5  -8  12 293.903 163.506  52
  -5   8 -12 393.102 155.978  36
  -5   8 -12 247.529 132.809  41
  -5   8 -12 307.056 159.353  31
   5  -8  13 59.2607 100.372  52
  -5   8 -13 198.636 99.2063  36
  -5   8 -13 182.350 120.633  31
  -5  -9  13 309.508 131.846  39
  -5   9  13 631.395 175.202  48
  -5   9  13 290.691 138.508  45
  -5   9  13 397.101 140.170  33
  -5   9  13 405.720 149.542  29
  -5   9  12 58.8101 127.926  48
  -5   9  12-207.606 153.187  35
  -5  -9  12-133.706 134.846  39
  -5   9  12 360.461 168.730  45
  -5   9  12 120.226 125.498  33
  -5   9  12 217.791 154.500  29
  -5   9  11 4552.60 538.673  48
  -5  -9  11 4314.86 462.345  39
  -5   9  11 3196.73 433.219  45
  -5   9  11 4332.29 532.698  35
  -5   9  11 3814.26 479.659  33
  -5   9  11 2659.29 402.398  29
  -5  -9  10 2427.77 373.348  39
  -5   9  10 3109.46 470.860  45
   5  -9 -10 2975.49 396.676  28
  -5   9  10 2633.77 419.287  33
  -5   9  10 3087.34 468.398  29
  -5  -9   9 144.946 152.296  39
  -5   9   9-145.412 173.297  45
   5  -9  -9 248.131 155.937  55
   5  -9  -9 279.284 174.446  28
  -5   9   9 90.8836 126.708  33
  -5   9   9-2.59210 171.483  29
   5  -9  -8 3356.33 466.796  55
  -5  -9   8 3455.42 452.220  39
  -5   9   8 2654.05 435.336  45
  -5   9   8 3717.65 532.704  29
  -5   9   8 3708.27 526.308  33
   5  -9  -8 3874.81 515.067  28
  -5  -9   7 1114.87 285.638  39
  -5   9   7 533.717 249.547  45
   5  -9  -7 673.989 225.527  55
   5  -9  -7 1262.30 323.180  28
  -5   9   7 951.115 275.850  33
  -5   9   6 197.802 172.278  45
  -5  -9   6 216.085 187.907  39
   5  -9  -6-135.358 153.289  28
  -5   9   6 111.211 126.617  33
  -5   9   5 9519.82 852.897  48
  -5   9   5 10124.2 831.805  33
  -5   9   4 3210.99 503.307  48
   5  -9  -4 3063.32 464.115  28
  -5   9   4 3078.31 464.716  33
   5  -9  -3 8676.60 775.005  40
  -5   9   3 9491.90 784.002  33
   5  -9  -3 7402.71 709.082  28
   5  -9  -2 22492.0 1252.71  40
  -5   9   2 21861.3 1171.55  33
  -5   9   2 22499.0 1298.64  35
   5  -9  -2 21047.8 1166.78  28
  -5   9   1 4380.39 557.946  49
  -5   9   1 4003.98 547.688  35
   5  -9  -1 5044.97 610.057  40
  -5   9   1 3961.74 522.687  26
   5  -9  -1 4651.18 540.684  28
   5  -9   0 199.496 161.019  40
  -5   9   0 1062.39 285.062  49
   5  -9   0 595.503 208.833  28
  -5   9   0 943.365 279.921  26
  -5   9   0 1071.80 272.937  24
   5  -9   1 1179.24 307.920  40
  -5   9  -1 1595.34 343.120  26
  -5   9  -1 1184.34 280.931  24
   5  -9   2 414.202 179.209  40
  -5   9  -2 663.653 265.003  42
  -5   9  -2 592.246 229.313  26
  -5   9  -2 523.491 207.097  24
  -5   9  -3 22533.2 1281.71  42
   5  -9   3 18864.8 1139.74  40
  -5   9  -3 22100.5 1246.05  26
  -5   9  -3 22503.8 1229.86  24
  -5   9  -4 15062.2 1133.44  47
  -5   9  -4 15523.6 1081.58  50
   5  -9   4 14251.4 988.571  40
  -5   9  -5 2875.43 486.152  50
   5  -9   5 3392.34 466.225  52
  -5   9  -5 2213.13 393.705  54
  -5   9  -5 2775.62 515.522  47
   5  -9   5 1793.30 361.466  40
  -5   9  -5 1992.58 388.819  53
  -5   9  -6 2487.40 474.511  37
   5  -9   6 2392.96 406.418  40
  -5   9  -6 2182.61 443.736  44
  -5   9  -6 2193.72 424.078  53
  -5   9  -6 1761.44 384.339  50
   5  -9   6 2690.81 417.470  52
  -5   9  -6 1788.44 381.249  54
  -5   9  -7 12700.9 959.354  53
  -5   9  -7 12899.5 998.855  44
  -5   9  -7 12231.3 918.618  54
   5  -9   7 12029.1 863.254  52
  -5   9  -7 11457.4 956.953  37
  -5   9  -8 289.372 169.399  37
  -5   9  -8 629.279 246.401  53
  -5   9  -8 390.913 170.646  54
  -5   9  -8 501.523 248.168  46
  -5   9  -8-43.8020 145.735  44
   5  -9   8 370.341 194.326  52
  -5   9  -9 3778.58 506.557  41
   5  -9   9 4612.34 528.230  39
  -5   9  -9 3663.78 501.234  46
  -5   9  -9 4165.26 540.521  44
   5  -9   9 4427.77 514.408  52
  -5   9  -9 3998.19 536.441  37
  -5   9  -9 4102.49 504.440  32
  -5   9 -10 1147.18 282.953  46
  -5   9 -10 710.263 226.554  41
   5  -9  10 1167.13 272.673  52
   5  -9  10 749.738 215.684  39
  -5   9 -10 858.016 243.840  32
  -5   9 -10 1030.58 269.801  31
   5  -9  11 3620.23 387.035  39
  -5   9 -11 3273.34 413.226  46
   5  -9  11 2732.66 374.564  52
  -5   9 -11 2962.75 390.473  41
  -5   9 -11 3297.97 379.490  32
  -5   9 -11 3384.62 416.263  31
  -5   9 -12 926.575 214.720  41
  -5   9 -12 982.469 209.558  36
   5  -9  12 594.786 169.583  52
  -5   9 -12 799.572 202.847  31
  -5  10  12 95.9322 122.574  48
  -5  10  12 286.700 147.643  35
  -5 -10  12-23.0960 100.218  39
  -5  10  12 138.917 115.530  33
  -5  10  11 1503.54 296.359  48
  -5 -10  11 1386.90 255.850  39
  -5  10  11 697.099 181.019  45
  -5  10  11 1292.51 292.470  35
  -5  10  11 990.628 227.880  33
  -5  10  11 888.128 217.612  29
  -5  10  10-118.661 190.749  35
  -5 -10  10 181.574 151.401  39
  -5  10  10-211.765 173.213  48
  -5  10  10-94.6008 123.000  45
   5 -10 -10-197.334 109.096  28
  -5  10  10 94.2899 115.129  33
  -5  10  10-50.3549 96.5283  29
  -5  10   9 1497.67 377.512  35
  -5  10   9 1466.08 344.825  48
  -5  10   9 748.377 227.623  45
  -5 -10   9 1550.14 292.407  39
   5 -10  -9 1150.54 265.040  28
  -5  10   9 979.468 271.461  33
  -5  10   9 780.024 239.521  29
  -5  10   8 131.200 211.429  48
  -5  10   8-303.659 178.881  45
  -5 -10   8 24.6168 149.325  39
   5 -10  -8-21.4388 122.792  28
  -5  10   8 49.1176 144.843  33
  -5  10   7 258.190 197.219  48
  -5 -10   7 290.066 164.635  39
   5 -10  -7 377.911 178.178  28
  -5  10   7 238.074 161.123  33
  -5  10   6 4939.57 611.676  48
  -5  10   6 5684.16 620.030  33
   5 -10  -6 6959.42 703.867  28
  -5  10   5 1129.99 333.067  48
   5 -10  -5 929.546 284.675  28
  -5  10   5 1217.55 300.427  33
   5 -10  -4 14061.7 977.378  40
  -5  10   4 15672.4 1057.31  48
   5 -10  -4 13861.0 985.023  28
   5 -10  -3 751.769 242.090  40
  -5  10   3 607.922 268.905  35
   5 -10  -3 561.094 224.378  28
   5 -10  -2 856.107 292.183  40
  -5  10   2 599.604 265.973  35
  -5  10   2 969.651 278.650  49
   5 -10  -2 509.683 196.093  28
  -5  10   2 1382.15 328.721  26
   5 -10  -1 7557.82 752.917  40
  -5  10   1 8400.24 770.795  49
  -5  10   1 8089.38 748.713  26
   5 -10  -1 8033.64 730.912  28
   5 -10   0 348.844 170.152  28
  -5  10   0 275.881 192.979  26
  -5  10   0-106.481 114.208  24
   5 -10   1 11851.1 932.565  40
  -5  10  -1 8596.21 816.180  42
  -5  10  -1 12863.6 946.133  26
  -5  10  -1 9013.90 780.185  24
   5 -10   1 12001.5 864.750  28
   5 -10   2 373.091 202.098  40
  -5  10  -2 365.076 268.395  47
  -5  10  -2 142.206 165.176  42
  -5  10  -2 514.741 204.793  26
  -5  10  -2 507.590 192.838  24
  -5  10  -3 3008.11 543.218  47
   5 -10   3 3714.05 529.272  40
  -5  10  -3 2242.50 427.690  50
  -5  10  -3 3640.34 501.275  24
   5 -10   4 5622.95 625.297  40
  -5  10  -4 5587.83 644.014  53
  -5  10  -4 4914.87 577.034  54
  -5  10  -4 4971.23 623.388  50
   5 -10   5 786.026 242.774  40
  -5  10  -5 877.714 273.263  50
  -5  10  -5 1682.51 395.087  47
  -5  10  -5 1056.39 289.375  54
  -5  10  -5 1664.21 371.375  53
  -5  10  -5 1091.21 326.473  44
  -5  10  -6 12101.4 924.081  53
   5 -10   6 12016.6 873.434  40
  -5  10  -6 11762.8 958.077  44
  -5  10  -6 9190.14 810.051  50
   5 -10   6 12506.8 847.530  52
  -5  10  -6 11576.2 878.531  54
  -5  10  -6 11861.4 983.285  37
  -5  10  -7-23.7605 146.714  37
  -5  10  -7 140.995 167.657  53
   5 -10   7 27.3747 99.6535  52
  -5  10  -7-112.415 160.252  54
  -5  10  -7-489.712 230.989  44
  -5  10  -7 68.9681 175.762  46
   5 -10   8 3638.66 451.919  52
   5 -10   8 3701.93 473.675  39
  -5  10  -8 3445.48 494.639  46
  -5  10  -8 3321.12 478.141  44
  -5  10  -8 3477.23 520.206  37
  -5  10  -8 2992.62 448.933  53
  -5  10  -8 3106.74 440.127  32
  -5  10  -9 1868.70 362.753  37
   5 -10   9 2022.60 351.797  52
  -5  10  -9 2412.67 399.396  41
  -5  10  -9 2294.69 386.776  46
   5 -10   9 1963.07 342.866  39
  -5  10  -9 2037.52 345.051  32
  -5  10  -9 1749.02 334.047  31
  -5  10 -10 1282.51 270.510  46
  -5  10 -10 1312.51 276.294  41
   5 -10  10 1007.87 231.089  52
   5 -10  10 771.186 198.015  39
  -5  10 -10 979.963 229.639  32
  -5  10 -10 1129.31 262.700  31
   5 -10  11 127.197 115.381  39
  -5  10 -11 59.1415 101.580  41
   5 -10  11-156.457 114.317  52
  -5  10 -11 30.5321 91.2279  32
  -5  10 -11-14.8719 109.462  31
  -5  10 -12 50.9154 88.0913  31
  -5  11  11 1015.58 208.915  49
  -5  11  11 1140.80 240.142  35
  -5  11  11 1102.26 221.331  48
  -5  11  10 318.447 161.226  48
  -5 -11  10 337.646 149.799  39
  -5  11  10 562.499 206.306  35
  -5  11  10 250.348 143.204  33
  -5  11   9 2118.97 357.804  48
  -5 -11   9 2672.73 343.346  39
  -5  11   9 2532.34 417.403  35
  -5  11   9 2333.40 343.761  33
   5 -11  -9 2642.70 358.815  28
  -5  11   8 2437.75 398.125  48
  -5 -11   8 2932.18 368.503  39
  -5  11   8 3454.86 503.091  35
  -5  11   8 2669.01 393.438  33
   5 -11  -8 2932.12 413.520  28
  -5  11   7 4769.70 562.600  48
  -5  11   7 5535.21 660.870  35
   5 -11  -7 6325.29 629.533  28
  -5  11   6 1495.69 378.571  35
  -5  11   6 1464.86 336.039  48
   5 -11  -6 1544.86 333.850  28
  -5  11   5 5239.88 658.431  35
   5 -11  -5 4600.28 566.811  28
   5 -11  -4 11431.5 861.423  40
  -5  11   4 9607.55 815.559  49
  -5  11   4 10776.4 924.342  35
   5 -11  -4 9779.33 822.027  28
   5 -11  -3 7698.38 738.952  40
  -5  11   3 7421.30 716.103  49
   5 -11  -3 7144.05 701.339  28
   5 -11  -2 3882.37 536.827  40
  -5  11   2 3759.31 526.555  49
  -5  11   2 2706.41 429.202  24
   5 -11  -2 3743.04 521.099  28
   5 -11  -1 1604.82 354.449  40
   5 -11  -1 1028.90 279.561  28
  -5  11   1 1359.35 308.782  24
  -5  11   0 6153.08 698.801  42
   5 -11   0 8273.00 794.812  40
  -5  11   0 9103.99 771.460  24
   5 -11   0 5619.81 603.180  28
   5 -11   1 12239.9 961.976  40
  -5  11  -1 14252.8 1032.61  42
  -5  11  -1 14308.8 964.821  24
   5 -11   1 13608.2 921.221  28
  -5  11  -2 5961.06 670.162  50
[truncated: 337,507 more chars]
